# Supplementary material for: The functional analysis of ABCG transporters in the adaptation of pigeon pea (Cajanus cajan) to abiotic stresses
Source: PeerJ. 2021 Jan 19;9:e10688. doi: 10.7717/peerj.10688 (PMC7821757; doi:10.7717/peerj.10688)
Supplement: Data S1 [file peerj-09-10688-s007.xlsx]

## Sheet: 0
	Well	Fluor	Target	Content	Sample	Biological Set Name	Cq	Cq Mean	Cq Std. Dev	Starting Quantity (SQ)	Log Starting Quantity	SQ Mean	SQ Std. Dev	Set Point	Well Note
	A01	SYBR	5	Unkn	R		26.0934	26.0934	0				0	60
	A02	SYBR	11	Unkn	R		26.2222	26.2222	0				0	60
	A03	SYBR	15	Unkn	R			0	0			0	0	60
	A04	SYBR	22	Unkn	R		25.943	25.943	0				0	60
	A05	SYBR	28	Unkn	R		23.2182	23.2182	0				0	60
	A06	SYBR	30	Unkn	R		22.8189	22.8189	0				0	60
	A07	SYBR	33	Unkn	R		26.527	26.527	0				0	60
	A08	SYBR	34	Unkn	R		25.7645	25.7645	0				0	60
	A09	SYBR	37	Unkn	R		25.5429	25.5429	0				0	60
	B01	SYBR	5	Unkn	R		26.0725	26.0725	0				0	60
	B02	SYBR	11	Unkn	R		26.1671	26.1671	0				0	60
	B03	SYBR	15	Unkn	R		26.067	26.067	0				0	60
	B04	SYBR	22	Unkn	R		26.2554	26.2554	0				0	60
	B05	SYBR	28	Unkn	R		23.4925	23.4925	0				0	60
	B06	SYBR	30	Unkn	R		22.6755	22.6755	0				0	60
	B07	SYBR	33	Unkn	R		26.4889	26.4889	0				0	60
	B08	SYBR	34	Unkn	R		25.6374	25.6374	0				0	60
	B09	SYBR	37	Unkn	R		25.205	25.205	0				0	60
	C01	SYBR	5	Unkn	R		26.3502	26.3502	0				0	60
	C02	SYBR	11	Unkn	R		26.033	26.033	0				0	60
	C03	SYBR	15	Unkn	R		25.7242	25.7242	0				0	60
	C04	SYBR	22	Unkn	R		26.613	26.613	0				0	60
	C05	SYBR	28	Unkn	R		23.1577	23.1577	0				0	60
	C06	SYBR	30	Unkn	R		22.7549	22.7549	0				0	60
	C07	SYBR	33	Unkn	R		26.3594	26.3594	0				0	60
	C08	SYBR	34	Unkn	R		25.6111	25.6111	0				0	60
	C09	SYBR	37	Unkn	R		25.7938	25.7938	0				0	60
	D01	SYBR	43	Unkn	R		23.2582	23.2582	0				0	60
	D02	SYBR	43	Unkn	R		23.2839	23.2839	0				0	60
	D03	SYBR	43	Unkn	R		22.996	22.996	0				0	60
	D04	SYBR	Actin	Unkn	R		27.3105	27.3105	0				0	60
	D05	SYBR	Actin	Unkn	R		27.4433	27.4433	0				0	60
	D06	SYBR	Actin	Unkn	R		27.2235	27.2235	0				0	60
	E01	SYBR	5	Unkn	S		28.4763	28.4763	0				0	60
	E02	SYBR	11	Unkn	S		30.4736	30.4736	0				0	60
	E03	SYBR	15	Unkn	S		28.154	28.154	0				0	60
	E04	SYBR	22	Unkn	S		29.2547	29.2547	0				0	60
	E05	SYBR	28	Unkn	S		25.4077	25.4077	0				0	60
	E06	SYBR	30	Unkn	S		24.8039	24.8039	0				0	60
	E07	SYBR	33	Unkn	S		26.1739	26.1739	0				0	60
	E08	SYBR	34	Unkn	S		27.6346	27.6346	0				0	60
	E09	SYBR	37	Unkn	S		27.9244	27.9244	0				0	60
	F01	SYBR	5	Unkn	S		28.3492	28.3492	0				0	60
	F02	SYBR	11	Unkn	S		30.8568	30.8568	0				0	60
	F03	SYBR	15	Unkn	S		28.4193	28.4193	0				0	60
	F04	SYBR	22	Unkn	S		29.192	29.192	0				0	60
	F05	SYBR	28	Unkn	S		25.3456	25.3456	0				0	60
	F06	SYBR	30	Unkn	S		24.6857	24.6857	0				0	60
	F07	SYBR	33	Unkn	S		26.2337	26.2337	0				0	60
	F08	SYBR	34	Unkn	S		27.8658	27.8658	0				0	60
	F09	SYBR	37	Unkn	S		27.2985	27.2985	0				0	60
	G01	SYBR	5	Unkn	S		28.35	28.35	0				0	60
	G02	SYBR	11	Unkn	S		30.5378	30.5378	0				0	60
	G03	SYBR	15	Unkn	S		28.1682	28.1682	0				0	60
	G04	SYBR	22	Unkn	S		28.7847	28.7847	0				0	60
	G05	SYBR	28	Unkn	S		25.4708	25.4708	0				0	60
	G06	SYBR	30	Unkn	S		24.6149	24.6149	0				0	60
	G07	SYBR	33	Unkn	S		26.2424	26.2424	0				0	60
	G08	SYBR	34	Unkn	S		27.4562	27.4562	0				0	60
	G09	SYBR	37	Unkn	S		27.1396	27.1396	0				0	60
	H01	SYBR	43	Unkn	S		25.1231	25.1231	0				0	60
	H02	SYBR	43	Unkn	S		24.7584	24.7584	0				0	60
	H03	SYBR	43	Unkn	S		25.1838	25.1838	0				0	60
	H04	SYBR	Actin	Unkn	S		30.9584	30.9584	0				0	60
	H05	SYBR	Actin	Unkn	S		29.1615	29.1615	0				0	60
	H06	SYBR	Actin	Unkn	S		29.1267	29.1267	0				0	60
	A01	SYBR	5	Unkn	L		27.7041	27.7041	0				0	60
	A02	SYBR	11	Unkn	L		28.1154	28.1154	0				0	60
	A03	SYBR	15	Unkn	L		27.4266	27.4266	0				0	60
	A04	SYBR	22	Unkn	L		27.4682	27.4682	0				0	60
	A05	SYBR	28	Unkn	L		24.8961	24.8961	0				0	60
	A06	SYBR	30	Unkn	L		24.4321	24.4321	0				0	60
	A07	SYBR	33	Unkn	L		29.5645	29.5645	0				0	60
	A08	SYBR	34	Unkn	L		27.1795	27.1795	0				0	60
	A09	SYBR	37	Unkn	L		27.5005	27.5005	0				0	60
	B01	SYBR	5	Unkn	L		27.4622	27.4622	0				0	60
	B02	SYBR	11	Unkn	L			0	0			0	0	60
	B03	SYBR	15	Unkn	L		28.9416	28.9416	0				0	60
	B04	SYBR	22	Unkn	L		27.7137	27.7137	0				0	60
	B05	SYBR	28	Unkn	L		24.9887	24.9887	0				0	60
	B06	SYBR	30	Unkn	L		24.5125	24.5125	0				0	60
	B07	SYBR	33	Unkn	L		29.6138	29.6138	0				0	60
	B08	SYBR	34	Unkn	L		27.2741	27.2741	0				0	60
	B09	SYBR	37	Unkn	L		27.3165	27.3165	0				0	60
	C01	SYBR	5	Unkn	L		27.6445	27.6445	0				0	60
	C02	SYBR	11	Unkn	L		28.4165	28.4165	0				0	60
	C03	SYBR	15	Unkn	L		27.4638	27.4638	0				0	60
	C04	SYBR	22	Unkn	L		27.5791	27.5791	0				0	60
	C05	SYBR	28	Unkn	L		24.8076	24.8076	0				0	60
	C06	SYBR	30	Unkn	L		24.4355	24.4355	0				0	60
	C07	SYBR	33	Unkn	L		29.5316	29.5316	0				0	60
	C08	SYBR	34	Unkn	L		27.1483	27.1483	0				0	60
	C09	SYBR	37	Unkn	L		27.2885	27.2885	0				0	60
	D01	SYBR	43	Unkn	L		24.8125	24.8125	0				0	60
	D02	SYBR	43	Unkn	L		24.9411	24.9411	0				0	60
	D03	SYBR	43	Unkn	L		25.3217	25.3217	0				0	60
	D04	SYBR	Actin	Unkn	L		29.0973	29.0973	0				0	60
	D05	SYBR	Actin	Unkn	L		29.1545	29.1545	0				0	60
	D06	SYBR	Actin	Unkn	L		29.1182	29.1182	0				0	60
	E01	SYBR	5	Unkn	F		25.9799	25.9799	0				0	60
	E02	SYBR	11	Unkn	F		24.6536	24.6536	0				0	60
	E03	SYBR	15	Unkn	F		25.3208	25.3208	0				0	60
	E04	SYBR	22	Unkn	F		25.0702	25.0702	0				0	60
	E05	SYBR	28	Unkn	F		22.819	22.819	0				0	60
	E06	SYBR	30	Unkn	F		22.2245	22.2245	0				0	60
	E07	SYBR	33	Unkn	F		28.0666	28.0666	0				0	60
	E08	SYBR	34	Unkn	F		25.8992	25.8992	0				0	60
	E09	SYBR	37	Unkn	F		24.3075	24.3075	0				0	60
	F01	SYBR	5	Unkn	F		26.1488	26.1488	0				0	60
	F02	SYBR	11	Unkn	F		25.1983	25.1983	0				0	60
	F03	SYBR	15	Unkn	F		25.5646	25.5646	0				0	60
	F04	SYBR	22	Unkn	F		25.3618	25.3618	0				0	60
	F05	SYBR	28	Unkn	F		23.2883	23.2883	0				0	60
	F06	SYBR	30	Unkn	F		22.8063	22.8063	0				0	60
	F07	SYBR	33	Unkn	F		28.0563	28.0563	0				0	60
	F08	SYBR	34	Unkn	F		25.9432	25.9432	0				0	60
	F09	SYBR	37	Unkn	F		24.0999	24.0999	0				0	60
	G01	SYBR	5	Unkn	F		26.1895	26.1895	0				0	60
	G02	SYBR	11	Unkn	F		24.8185	24.8185	0				0	60
	G03	SYBR	15	Unkn	F		25.3199	25.3199	0				0	60
	G04	SYBR	22	Unkn	F		25.3793	25.3793	0				0	60
	G05	SYBR	28	Unkn	F		22.6209	22.6209	0				0	60
	G06	SYBR	30	Unkn	F		22.3756	22.3756	0				0	60
	G07	SYBR	33	Unkn	F		28.1519	28.1519	0				0	60
	G08	SYBR	34	Unkn	F		25.6867	25.6867	0				0	60
	G09	SYBR	37	Unkn	F		24.3842	24.3842	0				0	60
	H01	SYBR	43	Unkn	F		23.2338	23.2338	0				0	60
	H02	SYBR	43	Unkn	F		23.0235	23.0235	0				0	60
	H03	SYBR	43	Unkn	F		22.6354	22.6354	0				0	60
	H04	SYBR	Actin	Unkn	F		25.0736	25.0736	0				0	60
	H05	SYBR	Actin	Unkn	F		25.1997	25.1997	0				0	60
	H06	SYBR	Actin	Unkn	F		24.9557	24.9557	0				0	60

## Sheet: Run Information
File Name	RS.pcrd
Created By User	admin
Notes
ID
Run Started	05/16/2019 07:16:34 UTC
Run Ended	05/16/2019 08:45:13 UTC
Sample Vol	10
Lid Temp	105
Protocol File Name	Bcgene 2step.prcl
Plate Setup File Name	组织特异性-RS.pltd
Base Serial Number	BR003582
Optical Head Serial Number	788BR03587
CFX Maestro Version	4.0.2325.0418.
