# Supplementary material for: The functional analysis of ABCG transporters in the adaptation of pigeon pea (Cajanus cajan) to abiotic stresses
Source: PeerJ. 2021 Jan 19;9:e10688. doi: 10.7717/peerj.10688 (PMC7821757; doi:10.7717/peerj.10688)
Supplement: Data S2 [file peerj-09-10688-s008.xlsx]

## Sheet: 0
	Well	Fluor	Target	Content	Sample	Biological Set Name	Cq	Cq Mean	Cq Std. Dev	Starting Quantity (SQ)	Log Starting Quantity	SQ Mean	SQ Std. Dev	Set Point	Well Note
	A01	SYBR	ACT	Unkn	G		22.3606	22.3606	0				0	60
	A02	SYBR	ACT	Unkn	G		21.9242	21.9242	0				0	60
	A03	SYBR	ACT	Unkn	G		21.6664	21.6664	0				0	60
	A04	SYBR	ACT	Unkn	J		24.6523	24.6523	0				0	60
	A05	SYBR	ACT	Unkn	J		23.5994	23.5994	0				0	60
	A06	SYBR	ACT	Unkn	J		23.7675	23.7675	0				0	60
	A07	SYBR	ACT	Unkn	Y		22.0354	22.0354	0				0	60
	A08	SYBR	ACT	Unkn	Y		22.0771	22.0771	0				0	60
	A09	SYBR	ACT	Unkn	Y		21.7881	21.7881	0				0	60
	A10	SYBR	ACT	Unkn	H		27.4006	27.4006	0				0	60
	A11	SYBR	ACT	Unkn	H		25.7134	25.7134	0				0	60
	A12	SYBR	ACT	Unkn	H		26.1192	26.1192	0				0	60
	B01	SYBR	7	Unkn	G		25.1796	25.1796	0				0	60
	B02	SYBR	7	Unkn	G		25.0675	25.0675	0				0	60
	B03	SYBR	7	Unkn	G		24.6959	24.6959	0				0	60
	B04	SYBR	7	Unkn	J		29.1425	29.1425	0				0	60
	B05	SYBR	7	Unkn	J		27.5937	27.5937	0				0	60
	B06	SYBR	7	Unkn	J		27.5818	27.5818	0				0	60
	B07	SYBR	7	Unkn	Y		25.6867	25.6867	0				0	60
	B08	SYBR	7	Unkn	Y		25.7226	25.7226	0				0	60
	B09	SYBR	7	Unkn	Y		25.8909	25.8909	0				0	60
	B10	SYBR	7	Unkn	H		23.1435	23.1435	0			0	0	60
	B11	SYBR	7	Unkn	H		22.9858	22.9858	0			0	0	60
	B12	SYBR	7	Unkn	H		22.8796	22.8796	0			0	0	60
	C01	SYBR	19	Unkn	G		24.5939	24.5939	0				0	60
	C02	SYBR	19	Unkn	G		24.34	24.34	0				0	60
	C03	SYBR	19	Unkn	G		24.3355	24.3355	0				0	60
	C04	SYBR	19	Unkn	J		28.7262	28.7262	0				0	60
	C05	SYBR	19	Unkn	J		26.4022	26.4022	0				0	60
	C06	SYBR	19	Unkn	J		26.5755	26.5755	0				0	60
	C07	SYBR	19	Unkn	Y		25.9821	25.9821	0				0	60
	C08	SYBR	19	Unkn	Y		25.4218	25.4218	0				0	60
	C09	SYBR	19	Unkn	Y		25.5186	25.5186	0				0	60
	C10	SYBR	19	Unkn	H		25.3463	25.3463	0			0	0	60
	C11	SYBR	19	Unkn	H		25.2345	25.2345	0			0	0	60
	C12	SYBR	19	Unkn	H		25.3247	25.3247	0			0	0	60
	D01	SYBR	21	Unkn	G		23.8254	23.8254	0				0	60
	D02	SYBR	21	Unkn	G		23.5671	23.5671	0				0	60
	D03	SYBR	21	Unkn	G		23.1709	23.1709	0				0	60
	D04	SYBR	21	Unkn	J		26.7822	26.7822	0				0	60
	D05	SYBR	21	Unkn	J		26.0361	26.0361	0				0	60
	D06	SYBR	21	Unkn	J		25.7111	25.7111	0				0	60
	D07	SYBR	21	Unkn	Y		25.0912	25.0912	0				0	60
	D08	SYBR	21	Unkn	Y		24.7154	24.7154	0				0	60
	D09	SYBR	21	Unkn	Y		24.4973	24.4973	0				0	60
	D10	SYBR	21	Unkn	H		24.6738	24.6738	0			0	0	60
	D11	SYBR	21	Unkn	H		24.5617	24.5617	0			0	0	60
	D12	SYBR	21	Unkn	H		25.8529	25.8529	0			0	0	60
	E01	SYBR	23	Unkn	G		24.2142	24.2142	0				0	60
	E02	SYBR	23	Unkn	G		23.8306	23.8306	0				0	60
	E03	SYBR	23	Unkn	G		24.0144	24.0144	0				0	60
	E04	SYBR	23	Unkn	J		28.36	28.36	0				0	60
	E05	SYBR	23	Unkn	J		27.1977	27.1977	0				0	60
	E06	SYBR	23	Unkn	J		27.3321	27.3321	0				0	60
	E07	SYBR	23	Unkn	Y		28.3778	28.3778	0				0	60
	E08	SYBR	23	Unkn	Y		27.978	27.978	0				0	60
	E09	SYBR	23	Unkn	Y		27.7221	27.7221	0				0	60
	E10	SYBR	23	Unkn	H		33.3856	33.3856	0				0	60
	E11	SYBR	23	Unkn	H		33.4639	33.4639	0				0	60
	E12	SYBR	23	Unkn	H		33.22	33.22	0				0	60

## Sheet: Run Information
File Name	组织特异性-42度处理.pcrd
Created By User	admin
Notes
ID
Run Started	01/18/2020 06:23:29 UTC
Run Ended	01/18/2020 07:16:16 UTC
Sample Vol	25
Lid Temp	105
Protocol File Name	0LHH.prcl
Plate Setup File Name	组织特异性-42度处理.pltd
Base Serial Number	BR007418
Optical Head Serial Number	788BR07509
CFX Maestro Version	4.1.2433.1219.
