# Supplementary material for: The functional analysis of ABCG transporters in the adaptation of pigeon pea (Cajanus cajan) to abiotic stresses
Source: PeerJ. 2021 Jan 19;9:e10688. doi: 10.7717/peerj.10688 (PMC7821757; doi:10.7717/peerj.10688)
Supplement: Data S3 [file peerj-09-10688-s009.xlsx]

## Sheet: 0
	Well	Fluor	Target	Content	Sample	Biological Set Name	Cq	Cq Mean	Cq Std. Dev	Starting Quantity (SQ)	Log Starting Quantity	SQ Mean	SQ Std. Dev	Set Point	Well Note
	A01	SYBR	1	Unkn	R-42-6		29.9617	29.9617	0				0	60
	A02	SYBR	2	Unkn	R-42-6		27.1354	27.1354	0				0	60
	A03	SYBR	3	Unkn	R-42-6		29.8825	29.8825	0				0	60
	A04	SYBR	4	Unkn	R-42-6		24.0149	24.0149	0				0	60
	A05	SYBR	5	Unkn	R-42-6		22.5145	22.5145	0				0	60
	A06	SYBR	6	Unkn	R-42-6		22.2111	22.2111	0				0	60
	A07	SYBR	7	Unkn	R-42-6		26.2196	26.2196	0				0	60
	A08	SYBR	8	Unkn	R-42-6		26.7752	26.7752	0				0	60
	A09	SYBR	9	Unkn	R-42-6		28.8934	28.8934	0				0	60
	A10	SYBR	10	Unkn	R-42-6		23.2168	23.2168	0				0	60
	A11	SYBR	Actin	Unkn	R-42-6		28.8861	28.8861	0				0	60
	B01	SYBR	1	Unkn	R-42-6		30.2552	30.2552	0				0	60
	B02	SYBR	2	Unkn	R-42-6		27.1883	27.1883	0				0	60
	B03	SYBR	3	Unkn	R-42-6		29.7258	29.7258	0				0	60
	B04	SYBR	4	Unkn	R-42-6		24.1264	24.1264	0				0	60
	B05	SYBR	5	Unkn	R-42-6		22.8651	22.8651	0				0	60
	B06	SYBR	6	Unkn	R-42-6		22.1572	22.1572	0				0	60
	B07	SYBR	7	Unkn	R-42-6		27.1306	27.1306	0				0	60
	B08	SYBR	8	Unkn	R-42-6		26.9531	26.9531	0				0	60
	B09	SYBR	9	Unkn	R-42-6		28.3141	28.3141	0				0	60
	B10	SYBR	10	Unkn	R-42-6		22.9338	22.9338	0				0	60
	B11	SYBR	Actin	Unkn	R-42-6		28.7692	28.7692	0				0	60
	C01	SYBR	1	Unkn	R-42-6		30.0555	30.0555	0				0	60
	C02	SYBR	2	Unkn	R-42-6		27.0483	27.0483	0				0	60
	C03	SYBR	3	Unkn	R-42-6		29.908	29.908	0				0	60
	C04	SYBR	4	Unkn	R-42-6		24.0166	24.0166	0				0	60
	C05	SYBR	5	Unkn	R-42-6		22.4557	22.4557	0				0	60
	C06	SYBR	6	Unkn	R-42-6		22.4893	22.4893	0				0	60
	C07	SYBR	7	Unkn	R-42-6		26.4104	26.4104	0				0	60
	C08	SYBR	8	Unkn	R-42-6		26.8802	26.8802	0				0	60
	C09	SYBR	9	Unkn	R-42-6		28.1616	28.1616	0				0	60
	C10	SYBR	10	Unkn	R-42-6		23.3209	23.3209	0				0	60
	C11	SYBR	Actin	Unkn	R-42-6		28.7831	28.7831	0				0	60
	D01	SYBR	Actin	Unkn	R-干-6		28.4894	28.4894	0				0	60
	D02	SYBR	Actin	Unkn	R-干-6		28.0492	28.0492	0				0	60
	D03	SYBR	Actin	Unkn	R-干-6		28.383	28.383	0				0	60
	D04	SYBR	Actin	Unkn	R-4-6		27.4933	27.4933	0				0	60
	D05	SYBR	Actin	Unkn	R-4-6		27.6822	27.6822	0				0	60
	D06	SYBR	Actin	Unkn	R-4-6		28.0904	28.0904	0				0	60
	D07	SYBR	Actin	Unkn	CK		27.5314	27.5314	0				0	60
	D08	SYBR	Actin	Unkn	CK		27.534	27.534	0				0	60
	D09	SYBR	Actin	Unkn	CK		27.8746	27.8746	0				0	60
	D10	SYBR	10	Unkn	R-4-6		22.0997	22.0997	0				0	60
	D11	SYBR	10	Unkn	R-4-6		20.6152	20.6152	0				0	60
	D12	SYBR	10	Unkn	R-4-6		20.4512	20.4512	0				0	60
	E01	SYBR	Actin	Unkn	R-干-12		28.6974	28.6974	0				0	60
	E02	SYBR	Actin	Unkn	R-干-12		28.4922	28.4922	0				0	60
	E03	SYBR	Actin	Unkn	R-干-12		28.6206	28.6206	0				0	60
	E04	SYBR	Actin	Unkn	R-4-12		27.188	27.188	0				0	60
	E05	SYBR	Actin	Unkn	R-4-12		27.9547	27.9547	0				0	60
	E06	SYBR	Actin	Unkn	R-4-12		28.4807	28.4807	0				0	60
	E07	SYBR	8	Unkn	R-AL-6		23.4804	23.4804	0				0	60
	E08	SYBR	8	Unkn	R-AL-6		24.0268	24.0268	0				0	60
	E09	SYBR	8	Unkn	R-AL-6		23.2955	23.2955	0				0	60
	E10	SYBR	10	Unkn	R-4-12		20.8591	20.8591	0				0	60
	E11	SYBR	10	Unkn	R-4-12		19.7533	19.7533	0				0	60
	E12	SYBR	10	Unkn	R-4-12		19.1683	19.1683	0				0	60
	F01	SYBR	1	Unkn	R-42-12		29.8379	29.8379	0				0	60
	F02	SYBR	2	Unkn	R-42-12		28.2295	28.2295	0				0	60
	F03	SYBR	3	Unkn	R-42-12		30.5588	30.5588	0				0	60
	F04	SYBR	4	Unkn	R-42-12		24.552	24.552	0				0	60
	F05	SYBR	5	Unkn	R-42-12		24.118	24.118	0				0	60
	F06	SYBR	6	Unkn	R-42-12		22.9176	22.9176	0				0	60
	F07	SYBR	7	Unkn	R-42-12		25.8259	25.8259	0				0	60
	F08	SYBR	8	Unkn	R-42-12		26.0888	26.0888	0				0	60
	F09	SYBR	9	Unkn	R-42-12		26.1004	26.1004	0				0	60
	F10	SYBR	10	Unkn	R-42-12		23.4397	23.4397	0				0	60
	F11	SYBR	Actin	Unkn	R-42-12		29.5804	29.5804	0				0	60
	G01	SYBR	1	Unkn	R-42-12		29.9671	29.9671	0				0	60
	G02	SYBR	2	Unkn	R-42-12		27.8822	27.8822	0				0	60
	G03	SYBR	3	Unkn	R-42-12		30.2692	30.2692	0				0	60
	G04	SYBR	4	Unkn	R-42-12		24.589	24.589	0				0	60
	G05	SYBR	5	Unkn	R-42-12		23.0541	23.0541	0				0	60
	G06	SYBR	6	Unkn	R-42-12		22.6118	22.6118	0				0	60
	G07	SYBR	7	Unkn	R-42-12		25.738	25.738	0				0	60
	G08	SYBR	8	Unkn	R-42-12		25.7542	25.7542	0				0	60
	G09	SYBR	9	Unkn	R-42-12		25.5151	25.5151	0				0	60
	G10	SYBR	10	Unkn	R-42-12		23.65	23.65	0				0	60
	G11	SYBR	Actin	Unkn	R-42-12		28.8311	28.8311	0				0	60
	H01	SYBR	1	Unkn	R-42-12		30.2445	30.2445	0				0	60
	H02	SYBR	2	Unkn	R-42-12		27.6597	27.6597	0				0	60
	H03	SYBR	3	Unkn	R-42-12		31.2068	31.2068	0				0	60
	H04	SYBR	4	Unkn	R-42-12		24.0923	24.0923	0				0	60
	H05	SYBR	5	Unkn	R-42-12		23.2104	23.2104	0				0	60
	H06	SYBR	6	Unkn	R-42-12		22.6086	22.6086	0				0	60
	H07	SYBR	7	Unkn	R-42-12		25.8635	25.8635	0				0	60
	H08	SYBR	8	Unkn	R-42-12		25.8787	25.8787	0				0	60
	H09	SYBR	9	Unkn	R-42-12		25.6182	25.6182	0				0	60
	H10	SYBR	10	Unkn	R-42-12		24.0667	24.0667	0				0	60
	H11	SYBR	Actin	Unkn	R-42-12		29.2736	29.2736	0				0	60
	A01	SYBR	1	Unkn	R-AL-6		27.0032	27.0032	0				0	60
	A02	SYBR	2	Unkn	R-AL-6		27.6332	27.6332	0				0	60
	A03	SYBR	3	Unkn	R-AL-6		29.1926	29.1926	0				0	60
	A04	SYBR	4	Unkn	R-AL-6		22.8908	22.8908	0				0	60
	A05	SYBR	5	Unkn	R-AL-6		23.0924	23.0924	0				0	60
	A06	SYBR	6	Unkn	R-AL-6		21.7019	21.7019	0				0	60
	A07	SYBR	7	Unkn	R-AL-6		21.9499	21.9499	0				0	60
	A08	SYBR	8	Unkn	R-AL-6		23.0511	23.0511	0				0	60
	A09	SYBR	9	Unkn	R-AL-6		22.4066	22.4066	0				0	60
	A10	SYBR	10	Unkn	R-AL-6		22.3442	22.3442	0				0	60
	A11	SYBR	Actin	Unkn	R-AL-6		26.688	26.688	0				0	60
	A12	SYBR	9	Unkn	R-干-6		25.9154	25.9154	0				0	60
	B01	SYBR	1	Unkn	R-AL-6		26.1868	26.1868	0				0	60
	B02	SYBR	2	Unkn	R-AL-6		28.4221	28.4221	0				0	60
	B03	SYBR	3	Unkn	R-AL-6		30.5283	30.5283	0				0	60
	B04	SYBR	4	Unkn	R-AL-6		22.8687	22.8687	0				0	60
	B05	SYBR	5	Unkn	R-AL-6		24.5881	24.5881	0				0	60
	B06	SYBR	6	Unkn	R-AL-6		21.3017	21.3017	0				0	60
	B07	SYBR	7	Unkn	R-AL-6		23.3298	23.3298	0				0	60
	B08	SYBR	8	Unkn	R-AL-6			0	0			0	0	60
	B09	SYBR	9	Unkn	R-AL-6		24.5956	24.5956	0				0	60
	B10	SYBR	10	Unkn	R-AL-6		21.4867	21.4867	0				0	60
	B11	SYBR	Actin	Unkn	R-AL-6		26.9973	26.9973	0				0	60
	B12	SYBR	9	Unkn	R-干-6		24.9539	24.9539	0				0	60
	C01	SYBR	1	Unkn	R-AL-6		27.3595	27.3595	0				0	60
	C02	SYBR	2	Unkn	R-AL-6		28.1496	28.1496	0				0	60
	C03	SYBR	3	Unkn	R-AL-6		30.4778	30.4778	0				0	60
	C04	SYBR	4	Unkn	R-AL-6		22.3269	22.3269	0				0	60
	C05	SYBR	5	Unkn	R-AL-6		21.4507	21.4507	0				0	60
	C06	SYBR	6	Unkn	R-AL-6		21.3328	21.3328	0				0	60
	C07	SYBR	7	Unkn	R-AL-6		21.8054	21.8054	0				0	60
	C08	SYBR	8	Unkn	R-AL-6		22.7814	22.7814	0				0	60
	C09	SYBR	9	Unkn	R-AL-6		22.2341	22.2341	0				0	60
	C10	SYBR	10	Unkn	R-AL-6		21.0414	21.0414	0				0	60
	C11	SYBR	Actin	Unkn	R-AL-6		26.7959	26.7959	0				0	60
	C12	SYBR	9	Unkn	R-干-6		24.7145	24.7145	0				0	60
	D01	SYBR	1	Unkn	R-干-6		26.5004	26.5004	0				0	60
	D02	SYBR	1	Unkn	R-干-6		26.6743	26.6743	0				0	60
	D03	SYBR	1	Unkn	R-干-6		26.5489	26.5489	0				0	60
	D04	SYBR	3	Unkn	R-干-6		30.4732	30.4732	0				0	60
	D05	SYBR	3	Unkn	R-干-6		30.0778	30.0778	0				0	60
	D06	SYBR	3	Unkn	R-干-6		30.5537	30.5537	0				0	60
	D07	SYBR	5	Unkn	R-干-6		23.7225	23.7225	0				0	60
	D08	SYBR	5	Unkn	R-干-6		23.4435	23.4435	0				0	60
	D09	SYBR	5	Unkn	R-干-6		23.9022	23.9022	0				0	60
	D10	SYBR	7	Unkn	R-干-6		24.3975	24.3975	0				0	60
	D11	SYBR	7	Unkn	R-干-6		24.2958	24.2958	0				0	60
	D12	SYBR	7	Unkn	R-干-6		24.397	24.397	0				0	60
	E01	SYBR	2	Unkn	R-干-6		29.3083	29.3083	0				0	60
	E02	SYBR	2	Unkn	R-干-6		27.7284	27.7284	0				0	60
	E03	SYBR	2	Unkn	R-干-6		27.1865	27.1865	0				0	60
	E04	SYBR	4	Unkn	R-干-6		24.4439	24.4439	0				0	60
	E05	SYBR	4	Unkn	R-干-6		23.899	23.899	0				0	60
	E06	SYBR	4	Unkn	R-干-6		24.6284	24.6284	0				0	60
	E07	SYBR	6	Unkn	R-干-6		22.7864	22.7864	0				0	60
	E08	SYBR	6	Unkn	R-干-6		22.7794	22.7794	0				0	60
	E09	SYBR	6	Unkn	R-干-6		22.85	22.85	0				0	60
	E10	SYBR	8	Unkn	R-干-6		24.3474	24.3474	0				0	60
	E11	SYBR	8	Unkn	R-干-6		26.2625	26.2625	0				0	60
	E12	SYBR	8	Unkn	R-干-6		25.0094	25.0094	0				0	60
	F01	SYBR	1	Unkn	R-Na-6		28.1964	28.1964	0				0	60
	F02	SYBR	2	Unkn	R-Na-6		29.4535	29.4535	0				0	60
	F03	SYBR	3	Unkn	R-Na-6		30.0285	30.0285	0				0	60
	F04	SYBR	4	Unkn	R-Na-6		21.6661	21.6661	0				0	60
	F05	SYBR	5	Unkn	R-Na-6		22.3722	22.3722	0				0	60
	F06	SYBR	6	Unkn	R-Na-6		22.3083	22.3083	0				0	60
	F07	SYBR	7	Unkn	R-Na-6		25.1042	25.1042	0				0	60
	F08	SYBR	8	Unkn	R-Na-6		24.3811	24.3811	0				0	60
	F09	SYBR	9	Unkn	R-Na-6		24.94	24.94	0				0	60
	F10	SYBR	10	Unkn	R-Na-6		22.035	22.035	0				0	60
	F11	SYBR	Actin	Unkn	R-Na-6		28.5359	28.5359	0				0	60
	F12	SYBR	10	Unkn	R-干-6		22.8653	22.8653	0				0	60
	G01	SYBR	1	Unkn	R-Na-6		28.4319	28.4319	0				0	60
	G02	SYBR	2	Unkn	R-Na-6		28.8552	28.8552	0				0	60
	G03	SYBR	3	Unkn	R-Na-6		31.0348	31.0348	0				0	60
	G04	SYBR	4	Unkn	R-Na-6		21.5212	21.5212	0				0	60
	G05	SYBR	5	Unkn	R-Na-6		22.1144	22.1144	0				0	60
	G06	SYBR	6	Unkn	R-Na-6		23.5375	23.5375	0				0	60
	G07	SYBR	7	Unkn	R-Na-6		24.5611	24.5611	0				0	60
	G08	SYBR	8	Unkn	R-Na-6		24.5942	24.5942	0				0	60
	G09	SYBR	9	Unkn	R-Na-6		25.6688	25.6688	0				0	60
	G10	SYBR	10	Unkn	R-Na-6		21.6454	21.6454	0				0	60
	G11	SYBR	Actin	Unkn	R-Na-6		29.082	29.082	0				0	60
	G12	SYBR	10	Unkn	R-干-6		22.7446	22.7446	0				0	60
	H01	SYBR	1	Unkn	R-Na-6		29.6947	29.6947	0				0	60
	H02	SYBR	2	Unkn	R-Na-6		27.9287	27.9287	0				0	60
	H03	SYBR	3	Unkn	R-Na-6		32.718	32.718	0				0	60
	H04	SYBR	4	Unkn	R-Na-6		21.4812	21.4812	0				0	60
	H05	SYBR	5	Unkn	R-Na-6		21.9947	21.9947	0				0	60
	H06	SYBR	6	Unkn	R-Na-6		22.8438	22.8438	0				0	60
	H07	SYBR	7	Unkn	R-Na-6		25.1644	25.1644	0				0	60
	H08	SYBR	8	Unkn	R-Na-6		25.1164	25.1164	0				0	60
	H09	SYBR	9	Unkn	R-Na-6		24.9427	24.9427	0				0	60
	H10	SYBR	10	Unkn	R-Na-6		22.3638	22.3638	0				0	60
	H11	SYBR	Actin	Unkn	R-Na-6		29.0954	29.0954	0				0	60
	H12	SYBR	10	Unkn	R-干-6		22.8054	22.8054	0				0	60
	A01	SYBR	1	Unkn	R-CK		28.1859	28.1859	0				0	60
	A02	SYBR	2	Unkn	R-CK		28.5097	28.5097	0				0	60
	A03	SYBR	3	Unkn	R-CK		28.6477	28.6477	0				0	60
	A04	SYBR	4	Unkn	R-CK		26.3092	26.3092	0				0	60
	A05	SYBR	5	Unkn	R-CK		23.9926	23.9926	0				0	60
	A06	SYBR	6	Unkn	R-CK		23.7168	23.7168	0				0	60
	A07	SYBR	7	Unkn	R-CK		25.8274	25.8274	0				0	60
	A08	SYBR	8	Unkn	R-CK			0	0			0	0	60
	A09	SYBR	9	Unkn	R-CK		25.2729	25.2729	0				0	60
	A10	SYBR	10	Unkn	R-CK			0	0			0	0	60
	A11	SYBR		Unkn	GF			0	0			0	0	60
	B01	SYBR	1	Unkn	R-CK		27.7781	27.7781	0				0	60
	B02	SYBR	2	Unkn	R-CK		28.8778	28.8778	0				0	60
	B03	SYBR	3	Unkn	R-CK		28.5201	28.5201	0				0	60
	B04	SYBR	4	Unkn	R-CK		26.2873	26.2873	0				0	60
	B05	SYBR	5	Unkn	R-CK		23.8766	23.8766	0				0	60
	B06	SYBR	6	Unkn	R-CK		23.7845	23.7845	0				0	60
	B07	SYBR	7	Unkn	R-CK		25.5639	25.5639	0				0	60
	B08	SYBR	8	Unkn	R-CK		25.421	25.421	0				0	60
	B09	SYBR	9	Unkn	R-CK		25.9682	25.9682	0				0	60
	B10	SYBR	10	Unkn	R-CK		24.2614	24.2614	0				0	60
	B11	SYBR	7	Unkn	R-4-12			0	0			0	0	60
	C01	SYBR	1	Unkn	R-CK		27.6024	27.6024	0				0	60
	C02	SYBR	2	Unkn	R-CK		28.9581	28.9581	0				0	60
	C03	SYBR	3	Unkn	R-CK		29.3698	29.3698	0				0	60
	C04	SYBR	4	Unkn	R-CK		26.5296	26.5296	0				0	60
	C05	SYBR	5	Unkn	R-CK		24.9834	24.9834	0				0	60
	C06	SYBR	6	Unkn	R-CK		23.5807	23.5807	0				0	60
	C07	SYBR	7	Unkn	R-CK		25.6288	25.6288	0				0	60
	C08	SYBR	8	Unkn	R-CK		25.1816	25.1816	0				0	60
	C09	SYBR	9	Unkn	R-CK		26.0636	26.0636	0				0	60
	C10	SYBR	10	Unkn	R-CK		25.1011	25.1011	0				0	60
	C11	SYBR	7	Unkn	R-4-12		20.2132	20.2132	0				0	60
	D01	SYBR	1	Unkn	R-4-6		26.3453	26.3453	0				0	60
	D02	SYBR	2	Unkn	R-4-6		26.9582	26.9582	0				0	60
	D03	SYBR	3	Unkn	R-4-6		29.2855	29.2855	0				0	60
	D04	SYBR	4	Unkn	R-4-6		22.4357	22.4357	0				0	60
	D05	SYBR	5	Unkn	R-4-6		21.3521	21.3521	0				0	60
	D06	SYBR	6	Unkn	R-4-6		20.4494	20.4494	0				0	60
	D07	SYBR	7	Unkn	R-4-6		22.6064	22.6064	0				0	60
	D08	SYBR	8	Unkn	R-4-6		24.3623	24.3623	0				0	60
	D09	SYBR	9	Unkn	R-4-6		24.8249	24.8249	0				0	60
	D10	SYBR	10	Unkn	R-4-6		20.4388	20.4388	0				0	60
	D11	SYBR	7	Unkn	R-4-12		19.9781	19.9781	0				0	60
	E01	SYBR	1	Unkn	R-4-6		26.8879	26.8879	0				0	60
	E02	SYBR	2	Unkn	R-4-6		27.12	27.12	0				0	60
	E03	SYBR	3	Unkn	R-4-6		28.0638	28.0638	0				0	60
	E04	SYBR	4	Unkn	R-4-6		22.1683	22.1683	0				0	60
	E05	SYBR	5	Unkn	R-4-6		20.6154	20.6154	0				0	60
	E06	SYBR	6	Unkn	R-4-6		23.0279	23.0279	0				0	60
	E07	SYBR	7	Unkn	R-4-6		22.5954	22.5954	0				0	60
	E08	SYBR	8	Unkn	R-4-6		24.1491	24.1491	0				0	60
	E09	SYBR	9	Unkn	R-4-6		24.6255	24.6255	0				0	60
	E10	SYBR	10	Unkn	R-4-6		20.0538	20.0538	0				0	60
	E11	SYBR	8	Unkn	R-4-12		22.1309	22.1309	0				0	60
	F01	SYBR	1	Unkn	R-4-6		26.7568	26.7568	0				0	60
	F02	SYBR	2	Unkn	R-4-6		27.1857	27.1857	0				0	60
	F03	SYBR	3	Unkn	R-4-6		29.1621	29.1621	0				0	60
	F04	SYBR	4	Unkn	R-4-6		22.529	22.529	0				0	60
	F05	SYBR	5	Unkn	R-4-6		21.0105	21.0105	0				0	60
	F06	SYBR	6	Unkn	R-4-6		20.9956	20.9956	0				0	60
	F07	SYBR	7	Unkn	R-4-6		22.903	22.903	0				0	60
	F08	SYBR	8	Unkn	R-4-6		24.6716	24.6716	0				0	60
	F09	SYBR	9	Unkn	R-4-6		25.2848	25.2848	0				0	60
	F10	SYBR	10	Unkn	R-4-6		20.3445	20.3445	0				0	60
	F11	SYBR	8	Unkn	R-4-12		22.3289	22.3289	0				0	60
	G01	SYBR	1	Unkn	R-4-12		27.208	27.208	0				0	60
	G02	SYBR	1	Unkn	R-4-12		26.5533	26.5533	0				0	60
	G03	SYBR	1	Unkn	R-4-12		26.8868	26.8868	0				0	60
	G04	SYBR	3	Unkn	R-4-12		28.3952	28.3952	0				0	60
	G05	SYBR	3	Unkn	R-4-12		28.2753	28.2753	0				0	60
	G06	SYBR	3	Unkn	R-4-12		28.1525	28.1525	0				0	60
	G07	SYBR	5	Unkn	R-4-12		19.0099	19.0099	0				0	60
	G08	SYBR	5	Unkn	R-4-12		19.1805	19.1805	0				0	60
	G09	SYBR	5	Unkn	R-4-12		20.4169	20.4169	0				0	60
	G10	SYBR	9	Unkn	R-4-12		24.1858	24.1858	0				0	60
	G11	SYBR	8	Unkn	R-4-12		23.8539	23.8539	0				0	60
	H01	SYBR	2	Unkn	R-4-12		26.5695	26.5695	0				0	60
	H02	SYBR	2	Unkn	R-4-12		25.8181	25.8181	0				0	60
	H03	SYBR	2	Unkn	R-4-12		27.075	27.075	0				0	60
	H04	SYBR	4	Unkn	R-4-12		22.0199	22.0199	0				0	60
	H05	SYBR	4	Unkn	R-4-12		20.5305	20.5305	0				0	60
	H06	SYBR	4	Unkn	R-4-12		20.4718	20.4718	0				0	60
	H07	SYBR	6	Unkn	R-4-12		19.0635	19.0635	0				0	60
	H08	SYBR	6	Unkn	R-4-12		19.0337	19.0337	0				0	60
	H09	SYBR	6	Unkn	R-4-12		18.7568	18.7568	0				0	60
	H10	SYBR	9	Unkn	R-4-12		23.5442	23.5442	0				0	60
	H11	SYBR	9	Unkn	R-4-12		23.4091	23.4091	0				0	60
	A01	SYBR	1	Unkn	R-AL-12		27.9388	27.9388	0				0	60
	A02	SYBR	2	Unkn	R-AL-12		28.1282	28.1282	0				0	60
	A03	SYBR	3	Unkn	R-AL-12		28.6276	28.6276	0				0	60
	A04	SYBR	4	Unkn	R-AL-12		24.986	24.986	0				0	60
	A05	SYBR	5	Unkn	R-AL-12		25.0309	25.0309	0				0	60
	A06	SYBR	6	Unkn	R-AL-12		24.881	24.881	0				0	60
	A07	SYBR	7	Unkn	R-AL-12		26.3317	26.3317	0				0	60
	A08	SYBR	8	Unkn	R-AL-12		25.5369	25.5369	0				0	60
	A09	SYBR	9	Unkn	R-AL-12		26.6634	26.6634	0				0	60
	A10	SYBR	10	Unkn	R-AL-12		25.1619	25.1619	0				0	60
	A11	SYBR	Actin	Unkn	R-AL-12		29.4569	29.4569	0				0	60
	A12	SYBR	9	Unkn	R-干-12		26.7137	26.7137	0				0	60
	B01	SYBR	1	Unkn	R-AL-12		28.0364	28.0364	0				0	60
	B02	SYBR	2	Unkn	R-AL-12		28.0658	28.0658	0				0	60
	B03	SYBR	3	Unkn	R-AL-12		28.879	28.879	0				0	60
	B04	SYBR	4	Unkn	R-AL-12		24.9921	24.9921	0				0	60
	B05	SYBR	5	Unkn	R-AL-12		24.9723	24.9723	0				0	60
	B06	SYBR	6	Unkn	R-AL-12		25.0091	25.0091	0				0	60
	B07	SYBR	7	Unkn	R-AL-12		26.2051	26.2051	0				0	60
	B08	SYBR	8	Unkn	R-AL-12		25.4969	25.4969	0				0	60
	B09	SYBR	9	Unkn	R-AL-12		25.9164	25.9164	0				0	60
	B10	SYBR	10	Unkn	R-AL-12		25.1634	25.1634	0				0	60
	B11	SYBR	Actin	Unkn	R-AL-12		29.1209	29.1209	0				0	60
	B12	SYBR	9	Unkn	R-干-12		27.0785	27.0785	0				0	60
	C01	SYBR	1	Unkn	R-AL-12		28.361	28.361	0				0	60
	C02	SYBR	2	Unkn	R-AL-12		27.7968	27.7968	0				0	60
	C03	SYBR	3	Unkn	R-AL-12		28.4943	28.4943	0				0	60
	C04	SYBR	4	Unkn	R-AL-12		24.9617	24.9617	0				0	60
	C05	SYBR	5	Unkn	R-AL-12		24.9852	24.9852	0				0	60
	C06	SYBR	6	Unkn	R-AL-12		25.2886	25.2886	0				0	60
	C07	SYBR	7	Unkn	R-AL-12		26.3032	26.3032	0				0	60
	C08	SYBR	8	Unkn	R-AL-12		25.4204	25.4204	0				0	60
	C09	SYBR	9	Unkn	R-AL-12		25.6786	25.6786	0				0	60
	C10	SYBR	10	Unkn	R-AL-12		24.9002	24.9002	0				0	60
	C11	SYBR	Actin	Unkn	R-AL-12		29.1973	29.1973	0				0	60
	C12	SYBR	9	Unkn	R-干-12		26.26	26.26	0				0	60
	D01	SYBR	1	Unkn	R-干-12		28.9243	28.9243	0				0	60
	D02	SYBR	1	Unkn	R-干-12		28.9417	28.9417	0				0	60
	D03	SYBR	1	Unkn	R-干-12		28.9383	28.9383	0				0	60
	D04	SYBR	3	Unkn	R-干-12		30.003	30.003	0				0	60
	D05	SYBR	3	Unkn	R-干-12		29.2686	29.2686	0				0	60
	D06	SYBR	3	Unkn	R-干-12		31.2125	31.2125	0				0	60
	D07	SYBR	5	Unkn	R-干-12		27.0431	27.0431	0				0	60
	D08	SYBR	5	Unkn	R-干-12		26.5698	26.5698	0				0	60
	D09	SYBR	5	Unkn	R-干-12		26.262	26.262	0				0	60
	D10	SYBR	7	Unkn	R-干-12		26.8329	26.8329	0				0	60
	D11	SYBR	7	Unkn	R-干-12		27.162	27.162	0				0	60
	D12	SYBR	7	Unkn	R-干-12		26.845	26.845	0				0	60
	E01	SYBR	2	Unkn	R-干-12		28.8489	28.8489	0				0	60
	E02	SYBR	2	Unkn	R-干-12		30.0053	30.0053	0				0	60
	E03	SYBR	2	Unkn	R-干-12		29.1017	29.1017	0				0	60
	E04	SYBR	4	Unkn	R-干-12		25.8224	25.8224	0				0	60
	E05	SYBR	4	Unkn	R-干-12		26.5109	26.5109	0				0	60
	E06	SYBR	4	Unkn	R-干-12		26.6403	26.6403	0				0	60
	E07	SYBR	6	Unkn	R-干-12		27.687	27.687	0				0	60
	E08	SYBR	6	Unkn	R-干-12		25.4267	25.4267	0				0	60
	E09	SYBR	6	Unkn	R-干-12		25.1277	25.1277	0				0	60
	E10	SYBR	8	Unkn	R-干-12		26.5501	26.5501	0				0	60
	E11	SYBR	8	Unkn	R-干-12		27.884	27.884	0				0	60
	E12	SYBR	8	Unkn	R-干-12		26.2034	26.2034	0				0	60
	F01	SYBR	1	Unkn	R-Na-12		30.1508	30.1508	0				0	60
	F02	SYBR	2	Unkn	R-Na-12		29.4828	29.4828	0				0	60
	F03	SYBR	3	Unkn	R-Na-12		30.6331	30.6331	0				0	60
	F04	SYBR	4	Unkn	R-Na-12		25.8088	25.8088	0				0	60
	F05	SYBR	5	Unkn	R-Na-12		26.0856	26.0856	0				0	60
	F06	SYBR	6	Unkn	R-Na-12		25.9136	25.9136	0				0	60
	F07	SYBR	7	Unkn	R-Na-12		29.1776	29.1776	0				0	60
	F08	SYBR	8	Unkn	R-Na-12		24.6897	24.6897	0				0	60
	F09	SYBR	9	Unkn	R-Na-12		24.9233	24.9233	0				0	60
	F10	SYBR	10	Unkn	R-Na-12		24.6556	24.6556	0				0	60
	F11	SYBR	Actin	Unkn	R-Na-12		29.2484	29.2484	0				0	60
	F12	SYBR	10	Unkn	R-干-12		25.3926	25.3926	0				0	60
	G01	SYBR	1	Unkn	R-Na-12		29.8115	29.8115	0				0	60
	G02	SYBR	2	Unkn	R-Na-12		29.2095	29.2095	0				0	60
	G03	SYBR	3	Unkn	R-Na-12		31.0171	31.0171	0				0	60
	G04	SYBR	4	Unkn	R-Na-12		25.7919	25.7919	0				0	60
	G05	SYBR	5	Unkn	R-Na-12		26.572	26.572	0				0	60
	G06	SYBR	6	Unkn	R-Na-12		25.2824	25.2824	0				0	60
	G07	SYBR	7	Unkn	R-Na-12		27.6104	27.6104	0				0	60
	G08	SYBR	8	Unkn	R-Na-12		24.9858	24.9858	0				0	60
	G09	SYBR	9	Unkn	R-Na-12		25.4835	25.4835	0				0	60
	G10	SYBR	10	Unkn	R-Na-12		24.7052	24.7052	0				0	60
	G11	SYBR	Actin	Unkn	R-Na-12		29.04	29.04	0				0	60
	G12	SYBR	10	Unkn	R-干-12		24.6786	24.6786	0				0	60
	H01	SYBR	1	Unkn	R-Na-12		30.0017	30.0017	0				0	60
	H02	SYBR	2	Unkn	R-Na-12		29.4509	29.4509	0				0	60
	H03	SYBR	3	Unkn	R-Na-12		30.0685	30.0685	0				0	60
	H04	SYBR	4	Unkn	R-Na-12		26.0209	26.0209	0				0	60
	H05	SYBR	5	Unkn	R-Na-12		25.4699	25.4699	0				0	60
	H06	SYBR	6	Unkn	R-Na-12		25.7156	25.7156	0				0	60
	H07	SYBR	7	Unkn	R-Na-12		28.937	28.937	0				0	60
	H08	SYBR	8	Unkn	R-Na-12		25.205	25.205	0				0	60
	H09	SYBR	9	Unkn	R-Na-12		25.2566	25.2566	0				0	60
	H10	SYBR	10	Unkn	R-Na-12		24.7209	24.7209	0				0	60
	H11	SYBR	Actin	Unkn	R-Na-12		29.0726	29.0726	0				0	60
	H12	SYBR	10	Unkn	R-干-12		24.5784	24.5784	0				0	60
	A01	SYBR	1	Unkn	L-CK		23.4619	23.4619	0				0	60
	A02	SYBR	2	Unkn	L-CK		21.3556	21.3556	0				0	60
	A03	SYBR	3	Unkn	L-CK		22.0743	22.0743	0				0	60
	A04	SYBR	4	Unkn	L-CK		21.7315	21.7315	0				0	60
	A05	SYBR	5	Unkn	L-CK		19.6286	19.6286	0				0	60
	A06	SYBR	6	Unkn	L-CK		19.1838	19.1838	0				0	60
	A07	SYBR	7	Unkn	L-CK		24.418	24.418	0				0	60
	A08	SYBR	8	Unkn	L-CK		22.6713	22.6713	0				0	60
	A09	SYBR	9	Unkn	L-CK		21.4745	21.4745	0				0	60
	A10	SYBR	10	Unkn	L-CK		19.3811	19.3811	0				0	60
	A11	SYBR	Actin	Unkn	L-CK		24.1597	24.1597	0				0	60
	A12	SYBR	9	Unkn	L-4-6		23.6934	23.6934	0				0	60
	B01	SYBR	1	Unkn	L-CK		24.0951	24.0951	0				0	60
	B02	SYBR	2	Unkn	L-CK		21.4699	21.4699	0				0	60
	B03	SYBR	3	Unkn	L-CK		22.1382	22.1382	0				0	60
	B04	SYBR	4	Unkn	L-CK		21.976	21.976	0				0	60
	B05	SYBR	5	Unkn	L-CK		19.6925	19.6925	0				0	60
	B06	SYBR	6	Unkn	L-CK		19.2698	19.2698	0				0	60
	B07	SYBR	7	Unkn	L-CK		24.5034	24.5034	0				0	60
	B08	SYBR	8	Unkn	L-CK		22.6826	22.6826	0				0	60
	B09	SYBR	9	Unkn	L-CK		21.5915	21.5915	0				0	60
	B10	SYBR	10	Unkn	L-CK		19.4745	19.4745	0				0	60
	B11	SYBR	Actin	Unkn	L-CK		24.2827	24.2827	0				0	60
	B12	SYBR	9	Unkn	L-4-6		23.5534	23.5534	0				0	60
	C01	SYBR	1	Unkn	L-CK		23.419	23.419	0				0	60
	C02	SYBR	2	Unkn	L-CK		21.3498	21.3498	0				0	60
	C03	SYBR	3	Unkn	L-CK		21.9521	21.9521	0				0	60
	C04	SYBR	4	Unkn	L-CK		21.6772	21.6772	0				0	60
	C05	SYBR	5	Unkn	L-CK		19.7215	19.7215	0				0	60
	C06	SYBR	6	Unkn	L-CK		19.1696	19.1696	0				0	60
	C07	SYBR	7	Unkn	L-CK		24.3461	24.3461	0				0	60
	C08	SYBR	8	Unkn	L-CK		22.5725	22.5725	0				0	60
	C09	SYBR	9	Unkn	L-CK		21.5185	21.5185	0				0	60
	C10	SYBR	10	Unkn	L-CK		19.2764	19.2764	0				0	60
	C11	SYBR	Actin	Unkn	L-CK		24.0234	24.0234	0				0	60
	C12	SYBR	9	Unkn	L-4-6		23.6056	23.6056	0				0	60
	D01	SYBR	1	Unkn	L-4-6		24.8624	24.8624	0				0	60
	D02	SYBR	1	Unkn	L-4-6		24.8855	24.8855	0				0	60
	D03	SYBR	1	Unkn	L-4-6		25.7342	25.7342	0				0	60
	D04	SYBR	3	Unkn	L-4-6		23.9431	23.9431	0				0	60
	D05	SYBR	3	Unkn	L-4-6		24.0599	24.0599	0				0	60
	D06	SYBR	3	Unkn	L-4-6		24.0554	24.0554	0				0	60
	D07	SYBR	5	Unkn	L-4-6		21.2111	21.2111	0				0	60
	D08	SYBR	5	Unkn	L-4-6		21.0397	21.0397	0				0	60
	D09	SYBR	5	Unkn	L-4-6		21.1622	21.1622	0				0	60
	D10	SYBR	7	Unkn	L-4-6		24.0354	24.0354	0				0	60
	D11	SYBR	7	Unkn	L-4-6		24.0704	24.0704	0				0	60
	D12	SYBR	7	Unkn	L-4-6		24.1712	24.1712	0				0	60
	E01	SYBR	2	Unkn	L-4-6		23.4717	23.4717	0				0	60
	E02	SYBR	2	Unkn	L-4-6		24.0687	24.0687	0				0	60
	E03	SYBR	2	Unkn	L-4-6		23.4484	23.4484	0				0	60
	E04	SYBR	4	Unkn	L-4-6		23.1685	23.1685	0				0	60
	E05	SYBR	4	Unkn	L-4-6		23.277	23.277	0				0	60
	E06	SYBR	4	Unkn	L-4-6		23.4946	23.4946	0				0	60
	E07	SYBR	6	Unkn	L-4-6		21.0441	21.0441	0				0	60
	E08	SYBR	6	Unkn	L-4-6		20.7929	20.7929	0				0	60
	E09	SYBR	6	Unkn	L-4-6		20.8539	20.8539	0				0	60
	E10	SYBR	8	Unkn	L-4-6		24.457	24.457	0				0	60
	E11	SYBR	8	Unkn	L-4-6		24.3711	24.3711	0				0	60
	E12	SYBR	8	Unkn	L-4-6		24.2837	24.2837	0				0	60
	F01	SYBR	1	Unkn	L-4-12		25.525	25.525	0				0	60
	F02	SYBR	2	Unkn	L-4-12		24.4002	24.4002	0				0	60
	F03	SYBR	3	Unkn	L-4-12		24.4309	24.4309	0				0	60
	F04	SYBR	4	Unkn	L-4-12		23.1647	23.1647	0				0	60
	F05	SYBR	5	Unkn	L-4-12		21.8207	21.8207	0				0	60
	F06	SYBR	6	Unkn	L-4-12		21.5418	21.5418	0				0	60
	F07	SYBR	7	Unkn	L-4-12		25.204	25.204	0				0	60
	F08	SYBR	8	Unkn	L-4-12		24.8757	24.8757	0				0	60
	F09	SYBR	9	Unkn	L-4-12		24.0974	24.0974	0				0	60
	F10	SYBR	10	Unkn	L-4-12		21.6538	21.6538	0				0	60
	F11	SYBR	Actin	Unkn	L-4-12		26.5645	26.5645	0				0	60
	F12	SYBR	10	Unkn	L-4-6		21.7364	21.7364	0				0	60
	G01	SYBR	1	Unkn	L-4-12		25.3829	25.3829	0				0	60
	G02	SYBR	1	Unkn	L-4-12		24.187	24.187	0				0	60
	G03	SYBR	1	Unkn	L-4-12		24.2521	24.2521	0				0	60
	G04	SYBR	3	Unkn	L-4-12		23.0775	23.0775	0				0	60
	G05	SYBR	3	Unkn	L-4-12		21.5374	21.5374	0				0	60
	G06	SYBR	3	Unkn	L-4-12		21.4552	21.4552	0				0	60
	G07	SYBR	5	Unkn	L-4-12		24.9821	24.9821	0				0	60
	G08	SYBR	5	Unkn	L-4-12		24.5114	24.5114	0				0	60
	G09	SYBR	5	Unkn	L-4-12		23.8528	23.8528	0				0	60
	G10	SYBR	9	Unkn	L-4-12		21.5684	21.5684	0				0	60
	G11	SYBR	Actin	Unkn	L-4-12		26.3987	26.3987	0				0	60
	G12	SYBR	10	Unkn	L-4-6		20.9838	20.9838	0				0	60
	H01	SYBR	2	Unkn	L-4-12		25.2999	25.2999	0				0	60
	H02	SYBR	2	Unkn	L-4-12		24.2474	24.2474	0				0	60
	H03	SYBR	2	Unkn	L-4-12		24.4096	24.4096	0				0	60
	H04	SYBR	4	Unkn	L-4-12		23.0179	23.0179	0				0	60
	H05	SYBR	4	Unkn	L-4-12		21.8381	21.8381	0				0	60
	H06	SYBR	4	Unkn	L-4-12		21.3986	21.3986	0				0	60
	H07	SYBR	6	Unkn	L-4-12		25.1217	25.1217	0				0	60
	H08	SYBR	6	Unkn	L-4-12		24.903	24.903	0				0	60
	H09	SYBR	6	Unkn	L-4-12		23.8486	23.8486	0				0	60
	H10	SYBR	9	Unkn	L-4-12		22.0106	22.0106	0				0	60
	H11	SYBR	Actin	Unkn	L-4-12		26.4264	26.4264	0				0	60
	H12	SYBR	10	Unkn	L-4-6		20.9398	20.9398	0				0	60
	A01	SYBR	1	Unkn	L-42-6		24.4211	24.4211	0				0	60
	A02	SYBR	2	Unkn	L-42-6		25.2547	25.2547	0				0	60
	A03	SYBR	3	Unkn	L-42-6		24.6692	24.6692	0				0	60
	A04	SYBR	4	Unkn	L-42-6		22.6526	22.6526	0				0	60
	A05	SYBR	5	Unkn	L-42-6		21.5556	21.5556	0				0	60
	A06	SYBR	6	Unkn	L-42-6		21.2365	21.2365	0				0	60
	A07	SYBR	7	Unkn	L-42-6		26.6356	26.6356	0				0	60
	A08	SYBR	8	Unkn	L-42-6		24.1582	24.1582	0				0	60
	A09	SYBR	9	Unkn	L-42-6		24.1525	24.1525	0				0	60
	A10	SYBR	10	Unkn	L-42-6		21.7247	21.7247	0				0	60
	A11	SYBR	Actin	Unkn	L-42-6		25.8553	25.8553	0				0	60
	A12	SYBR	9	Unkn	L-gan-6		24.4399	24.4399	0				0	60
	B01	SYBR	1	Unkn	L-42-6		24.598	24.598	0				0	60
	B02	SYBR	2	Unkn	L-42-6		25.2028	25.2028	0				0	60
	B03	SYBR	3	Unkn	L-42-6		24.4516	24.4516	0				0	60
	B04	SYBR	4	Unkn	L-42-6		22.028	22.028	0				0	60
	B05	SYBR	5	Unkn	L-42-6		21.6853	21.6853	0				0	60
	B06	SYBR	6	Unkn	L-42-6		21.8279	21.8279	0				0	60
	B07	SYBR	7	Unkn	L-42-6		26.5646	26.5646	0				0	60
	B08	SYBR	8	Unkn	L-42-6		24.1021	24.1021	0				0	60
	B09	SYBR	9	Unkn	L-42-6		24.274	24.274	0				0	60
	B10	SYBR	10	Unkn	L-42-6		21.3088	21.3088	0				0	60
	B11	SYBR	Actin	Unkn	L-42-6		26.025	26.025	0				0	60
	B12	SYBR	9	Unkn	L-gan-6		24.5094	24.5094	0				0	60
	C01	SYBR	1	Unkn	L-42-6		25.5064	25.5064	0				0	60
	C02	SYBR	2	Unkn	L-42-6		25.1942	25.1942	0				0	60
	C03	SYBR	3	Unkn	L-42-6		24.4911	24.4911	0				0	60
	C04	SYBR	4	Unkn	L-42-6		22.1605	22.1605	0				0	60
	C05	SYBR	5	Unkn	L-42-6		21.6365	21.6365	0				0	60
	C06	SYBR	6	Unkn	L-42-6		21.1764	21.1764	0				0	60
	C07	SYBR	7	Unkn	L-42-6		26.531	26.531	0				0	60
	C08	SYBR	8	Unkn	L-42-6		24.2809	24.2809	0				0	60
	C09	SYBR	9	Unkn	L-42-6		24.2842	24.2842	0				0	60
	C10	SYBR	10	Unkn	L-42-6		21.5276	21.5276	0				0	60
	C11	SYBR	Actin	Unkn	L-42-6		26.0045	26.0045	0				0	60
	C12	SYBR	9	Unkn	L-gan-6		24.486	24.486	0				0	60
	D01	SYBR	1	Unkn	L-gan-6		25.4409	25.4409	0				0	60
	D02	SYBR	1	Unkn	L-gan-6		25.4882	25.4882	0				0	60
	D03	SYBR	1	Unkn	L-gan-6		25.3968	25.3968	0				0	60
	D04	SYBR	3	Unkn	L-gan-6		25.2087	25.2087	0				0	60
	D05	SYBR	3	Unkn	L-gan-6		24.8873	24.8873	0				0	60
	D06	SYBR	3	Unkn	L-gan-6		24.9043	24.9043	0				0	60
	D07	SYBR	5	Unkn	L-gan-6		22.2695	22.2695	0				0	60
	D08	SYBR	5	Unkn	L-gan-6		22.2473	22.2473	0				0	60
	D09	SYBR	5	Unkn	L-gan-6		22.3168	22.3168	0				0	60
	D10	SYBR	7	Unkn	L-gan-6		26.0004	26.0004	0				0	60
	D11	SYBR	7	Unkn	L-gan-6		26.1147	26.1147	0				0	60
	D12	SYBR	7	Unkn	L-gan-6		26.0468	26.0468	0				0	60
	E01	SYBR	2	Unkn	L-gan-6		24.8051	24.8051	0				0	60
	E02	SYBR	2	Unkn	L-gan-6		25.0527	25.0527	0				0	60
	E03	SYBR	2	Unkn	L-gan-6		25.126	25.126	0				0	60
	E04	SYBR	4	Unkn	L-gan-6		24.6229	24.6229	0				0	60
	E05	SYBR	4	Unkn	L-gan-6		24.6725	24.6725	0				0	60
	E06	SYBR	4	Unkn	L-gan-6		24.466	24.466	0				0	60
	E07	SYBR	6	Unkn	L-gan-6		21.8696	21.8696	0				0	60
	E08	SYBR	6	Unkn	L-gan-6		22.0956	22.0956	0				0	60
	E09	SYBR	6	Unkn	L-gan-6		22.25	22.25	0				0	60
	E10	SYBR	8	Unkn	L-gan-6		25.0556	25.0556	0				0	60
	E11	SYBR	8	Unkn	L-gan-6		25.0619	25.0619	0				0	60
	E12	SYBR	8	Unkn	L-gan-6		25.0885	25.0885	0				0	60
	F01	SYBR	1	Unkn	L-Al-6		24.9228	24.9228	0				0	60
	F02	SYBR	2	Unkn	L-Al-6		23.4782	23.4782	0				0	60
	F03	SYBR	3	Unkn	L-Al-6		24.3718	24.3718	0				0	60
	F04	SYBR	4	Unkn	L-Al-6		23.9019	23.9019	0				0	60
	F05	SYBR	5	Unkn	L-Al-6		21.1587	21.1587	0				0	60
	F06	SYBR	6	Unkn	L-Al-6		20.573	20.573	0				0	60
	F07	SYBR	7	Unkn	L-Al-6		24.3589	24.3589	0				0	60
	F08	SYBR	8	Unkn	L-Al-6		23.7428	23.7428	0				0	60
	F09	SYBR	9	Unkn	L-Al-6		23.9704	23.9704	0				0	60
	F10	SYBR	10	Unkn	L-Al-6		20.1077	20.1077	0				0	60
	F11	SYBR	Actin	Unkn	L-Al-6		25.475	25.475	0				0	60
	F12	SYBR	10	Unkn	L-gan-6		22.3599	22.3599	0				0	60
	G01	SYBR	1	Unkn	L-Al-6		25.0251	25.0251	0				0	60
	G02	SYBR	1	Unkn	L-Al-6		22.6235	22.6235	0				0	60
	G03	SYBR	1	Unkn	L-Al-6		24.0673	24.0673	0				0	60
	G04	SYBR	3	Unkn	L-Al-6		23.8591	23.8591	0				0	60
	G05	SYBR	3	Unkn	L-Al-6		21.0472	21.0472	0				0	60
	G06	SYBR	3	Unkn	L-Al-6		20.0877	20.0877	0				0	60
	G07	SYBR	5	Unkn	L-Al-6		25.3478	25.3478	0				0	60
	G08	SYBR	5	Unkn	L-Al-6		24.2633	24.2633	0				0	60
	G09	SYBR	5	Unkn	L-Al-6		22.1394	22.1394	0				0	60
	G10	SYBR	9	Unkn	L-Al-6		20.1332	20.1332	0				0	60
	G11	SYBR	Actin	Unkn	L-Al-6		25.2044	25.2044	0				0	60
	G12	SYBR	10	Unkn	L-gan-6		22.112	22.112	0				0	60
	H01	SYBR	2	Unkn	L-Al-6		24.6693	24.6693	0				0	60
	H02	SYBR	2	Unkn	L-Al-6		23.5493	23.5493	0				0	60
	H03	SYBR	2	Unkn	L-Al-6		23.7447	23.7447	0				0	60
	H04	SYBR	4	Unkn	L-Al-6		24.0463	24.0463	0				0	60
	H05	SYBR	4	Unkn	L-Al-6		21.7193	21.7193	0				0	60
	H06	SYBR	4	Unkn	L-Al-6		20.3691	20.3691	0				0	60
	H07	SYBR	6	Unkn	L-Al-6		23.5453	23.5453	0				0	60
	H08	SYBR	6	Unkn	L-Al-6		23.7879	23.7879	0				0	60
	H09	SYBR	6	Unkn	L-Al-6		22.0974	22.0974	0				0	60
	H10	SYBR	9	Unkn	L-Al-6		19.7893	19.7893	0				0	60
	H11	SYBR	Actin	Unkn	L-Al-6		24.9822	24.9822	0				0	60
	H12	SYBR	10	Unkn	L-gan-6		22.0804	22.0804	0				0	60
	A01	SYBR	1	Unkn	L-42-12		24.6078	24.6078	0				0	60
	A02	SYBR	2	Unkn	L-42-12		23.8153	23.8153	0				0	60
	A03	SYBR	3	Unkn	L-42-12		24.0747	24.0747	0				0	60
	A04	SYBR	4	Unkn	L-42-12		23.2829	23.2829	0				0	60
	A05	SYBR	5	Unkn	L-42-12		21.4364	21.4364	0				0	60
	A06	SYBR	6	Unkn	L-42-12		21.0469	21.0469	0				0	60
	A07	SYBR	7	Unkn	L-42-12		26.7579	26.7579	0				0	60
	A08	SYBR	8	Unkn	L-42-12		24.4606	24.4606	0				0	60
	A09	SYBR	9	Unkn	L-42-12		23.6464	23.6464	0				0	60
	A10	SYBR	10	Unkn	L-42-12		21.2598	21.2598	0				0	60
	A11	SYBR	Actin	Unkn	L-42-12		26.0436	26.0436	0				0	60
	A12	SYBR	9	Unkn	L-gan-12		23.9841	23.9841	0				0	60
	B01	SYBR	1	Unkn	L-42-12		24.9322	24.9322	0				0	60
	B02	SYBR	2	Unkn	L-42-12		23.9177	23.9177	0				0	60
	B03	SYBR	3	Unkn	L-42-12		24.0339	24.0339	0				0	60
	B04	SYBR	4	Unkn	L-42-12		23.4788	23.4788	0				0	60
	B05	SYBR	5	Unkn	L-42-12		21.4436	21.4436	0				0	60
	B06	SYBR	6	Unkn	L-42-12		21.0312	21.0312	0				0	60
	B07	SYBR	7	Unkn	L-42-12		27.5174	27.5174	0				0	60
	B08	SYBR	8	Unkn	L-42-12		24.5099	24.5099	0				0	60
	B09	SYBR	9	Unkn	L-42-12		23.6488	23.6488	0				0	60
	B10	SYBR	10	Unkn	L-42-12		21.3585	21.3585	0				0	60
	B11	SYBR	Actin	Unkn	L-42-12		26.0089	26.0089	0				0	60
	B12	SYBR	9	Unkn	L-gan-12		25.3154	25.3154	0				0	60
	C01	SYBR	1	Unkn	L-42-12		24.9687	24.9687	0				0	60
	C02	SYBR	2	Unkn	L-42-12		23.8719	23.8719	0				0	60
	C03	SYBR	3	Unkn	L-42-12		23.9337	23.9337	0				0	60
	C04	SYBR	4	Unkn	L-42-12		23.6371	23.6371	0				0	60
	C05	SYBR	5	Unkn	L-42-12		21.3432	21.3432	0				0	60
	C06	SYBR	6	Unkn	L-42-12		21.0971	21.0971	0				0	60
	C07	SYBR	7	Unkn	L-42-12		26.7865	26.7865	0				0	60
	C08	SYBR	8	Unkn	L-42-12		24.4071	24.4071	0				0	60
	C09	SYBR	9	Unkn	L-42-12		23.606	23.606	0				0	60
	C10	SYBR	10	Unkn	L-42-12		21.4142	21.4142	0				0	60
	C11	SYBR	Actin	Unkn	L-42-12		25.9527	25.9527	0				0	60
	C12	SYBR	9	Unkn	L-gan-12		24.0596	24.0596	0				0	60
	D01	SYBR	1	Unkn	L-gan-12		25.4778	25.4778	0				0	60
	D02	SYBR	1	Unkn	L-gan-12		25.5879	25.5879	0				0	60
	D03	SYBR	1	Unkn	L-gan-12		25.7082	25.7082	0				0	60
	D04	SYBR	3	Unkn	L-gan-12		24.5551	24.5551	0				0	60
	D05	SYBR	3	Unkn	L-gan-12		24.6428	24.6428	0				0	60
	D06	SYBR	3	Unkn	L-gan-12		24.5213	24.5213	0				0	60
	D07	SYBR	5	Unkn	L-gan-12		21.81	21.81	0				0	60
	D08	SYBR	5	Unkn	L-gan-12		22.1306	22.1306	0				0	60
	D09	SYBR	5	Unkn	L-gan-12		22.0169	22.0169	0				0	60
	D10	SYBR	7	Unkn	L-gan-12		25.5422	25.5422	0				0	60
	D11	SYBR	7	Unkn	L-gan-12		25.2007	25.2007	0				0	60
	D12	SYBR	7	Unkn	L-gan-12		26.3515	26.3515	0				0	60
	E01	SYBR	2	Unkn	L-gan-12		24.3912	24.3912	0				0	60
	E02	SYBR	2	Unkn	L-gan-12		23.9527	23.9527	0				0	60
	E03	SYBR	2	Unkn	L-gan-12		23.7631	23.7631	0				0	60
	E04	SYBR	4	Unkn	L-gan-12		25.3881	25.3881	0				0	60
	E05	SYBR	4	Unkn	L-gan-12		24.4661	24.4661	0				0	60
	E06	SYBR	4	Unkn	L-gan-12		25.1808	25.1808	0				0	60
	E07	SYBR	6	Unkn	L-gan-12		21.4085	21.4085	0				0	60
	E08	SYBR	6	Unkn	L-gan-12		21.4554	21.4554	0				0	60
	E09	SYBR	6	Unkn	L-gan-12		21.2303	21.2303	0				0	60
	E10	SYBR	8	Unkn	L-gan-12		25.0017	25.0017	0				0	60
	E11	SYBR	8	Unkn	L-gan-12		24.7177	24.7177	0				0	60
	E12	SYBR	8	Unkn	L-gan-12		24.6938	24.6938	0				0	60
	F01	SYBR	1	Unkn	L-Al-12		24.7326	24.7326	0				0	60
	F02	SYBR	2	Unkn	L-Al-12		24.014	24.014	0				0	60
	F03	SYBR	3	Unkn	L-Al-12		24.0741	24.0741	0				0	60
	F04	SYBR	4	Unkn	L-Al-12		24.1417	24.1417	0				0	60
	F05	SYBR	5	Unkn	L-Al-12		21.4355	21.4355	0				0	60
	F06	SYBR	6	Unkn	L-Al-12		21.3132	21.3132	0				0	60
	F07	SYBR	7	Unkn	L-Al-12		24.3576	24.3576	0				0	60
	F08	SYBR	8	Unkn	L-Al-12		24.2827	24.2827	0				0	60
	F09	SYBR	9	Unkn	L-Al-12		23.6459	23.6459	0				0	60
	F10	SYBR	10	Unkn	L-Al-12		21.333	21.333	0				0	60
	F11	SYBR	Actin	Unkn	L-Al-12		25.5625	25.5625	0				0	60
	F12	SYBR	10	Unkn	L-gan-12		21.7291	21.7291	0				0	60
	G01	SYBR	1	Unkn	L-Al-12		24.646	24.646	0				0	60
	G02	SYBR	1	Unkn	L-Al-12		23.6595	23.6595	0				0	60
	G03	SYBR	1	Unkn	L-Al-12		23.6337	23.6337	0				0	60
	G04	SYBR	3	Unkn	L-Al-12		24.0327	24.0327	0				0	60
	G05	SYBR	3	Unkn	L-Al-12		21.358	21.358	0				0	60
	G06	SYBR	3	Unkn	L-Al-12		21.0997	21.0997	0				0	60
	G07	SYBR	5	Unkn	L-Al-12		24.291	24.291	0				0	60
	G08	SYBR	5	Unkn	L-Al-12		24.2027	24.2027	0				0	60
	G09	SYBR	5	Unkn	L-Al-12		23.368	23.368	0				0	60
	G10	SYBR	9	Unkn	L-Al-12		21.2007	21.2007	0				0	60
	G11	SYBR	Actin	Unkn	L-Al-12		25.372	25.372	0				0	60
	G12	SYBR	10	Unkn	L-gan-12		21.5572	21.5572	0				0	60
	H01	SYBR	2	Unkn	L-Al-12		24.9454	24.9454	0				0	60
	H02	SYBR	2	Unkn	L-Al-12		23.7078	23.7078	0				0	60
	H03	SYBR	2	Unkn	L-Al-12		23.9154	23.9154	0				0	60
	H04	SYBR	4	Unkn	L-Al-12		23.9079	23.9079	0				0	60
	H05	SYBR	4	Unkn	L-Al-12		21.4437	21.4437	0				0	60
	H06	SYBR	4	Unkn	L-Al-12		21.1691	21.1691	0				0	60
	H07	SYBR	6	Unkn	L-Al-12		25.0264	25.0264	0				0	60
	H08	SYBR	6	Unkn	L-Al-12		24.1614	24.1614	0				0	60
	H09	SYBR	6	Unkn	L-Al-12		23.415	23.415	0				0	60
	H10	SYBR	9	Unkn	L-Al-12		21.2515	21.2515	0				0	60
	H11	SYBR	Actin	Unkn	L-Al-12		25.8582	25.8582	0				0	60
	H12	SYBR	10	Unkn	L-gan-12		21.542	21.542	0				0	60
	A01	SYBR	1	Unkn	L-Na-6		24.0856	24.0856	0				0	60
	A02	SYBR	2	Unkn	L-Na-6		21.817	21.817	0				0	60
	A03	SYBR	3	Unkn	L-Na-6		22.5751	22.5751	0				0	60
	A04	SYBR	4	Unkn	L-Na-6		22.2376	22.2376	0				0	60
	A05	SYBR	5	Unkn	L-Na-6		20.0448	20.0448	0				0	60
	A06	SYBR	6	Unkn	L-Na-6		19.6452	19.6452	0				0	60
	A07	SYBR	7	Unkn	L-Na-6		24.1133	24.1133	0				0	60
	A08	SYBR	8	Unkn	L-Na-6		23.531	23.531	0				0	60
	A09	SYBR	9	Unkn	L-Na-6		21.9617	21.9617	0				0	60
	A10	SYBR	10	Unkn	L-Na-6		19.8195	19.8195	0				0	60
	A11	SYBR	Actin	Unkn	L-Na-6		24.7181	24.7181	0				0	60
	B01	SYBR	1	Unkn	L-Na-6		24.5376	24.5376	0				0	60
	B02	SYBR	2	Unkn	L-Na-6		22.0063	22.0063	0				0	60
	B03	SYBR	3	Unkn	L-Na-6		22.4503	22.4503	0				0	60
	B04	SYBR	4	Unkn	L-Na-6		22.254	22.254	0				0	60
	B05	SYBR	5	Unkn	L-Na-6		20.1882	20.1882	0				0	60
	B06	SYBR	6	Unkn	L-Na-6		19.7709	19.7709	0				0	60
	B07	SYBR	7	Unkn	L-Na-6		24.1289	24.1289	0				0	60
	B08	SYBR	8	Unkn	L-Na-6		23.6376	23.6376	0				0	60
	B09	SYBR	9	Unkn	L-Na-6		21.8762	21.8762	0				0	60
	B10	SYBR	10	Unkn	L-Na-6		19.7967	19.7967	0				0	60
	B11	SYBR	Actin	Unkn	L-Na-6		24.784	24.784	0				0	60
	C01	SYBR	1	Unkn	L-Na-6		24.483	24.483	0				0	60
	C02	SYBR	2	Unkn	L-Na-6		21.8791	21.8791	0				0	60
	C03	SYBR	3	Unkn	L-Na-6		22.4967	22.4967	0				0	60
	C04	SYBR	4	Unkn	L-Na-6		22.1134	22.1134	0				0	60
	C05	SYBR	5	Unkn	L-Na-6		19.9389	19.9389	0				0	60
	C06	SYBR	6	Unkn	L-Na-6		19.6207	19.6207	0				0	60
	C07	SYBR	7	Unkn	L-Na-6		24.2243	24.2243	0				0	60
	C08	SYBR	8	Unkn	L-Na-6		23.3987	23.3987	0				0	60
	C09	SYBR	9	Unkn	L-Na-6		21.9338	21.9338	0				0	60
	C10	SYBR	10	Unkn	L-Na-6		19.9135	19.9135	0				0	60
	C11	SYBR	Actin	Unkn	L-Na-6		24.7268	24.7268	0				0	60
	D01	SYBR	Actin	Unkn	L-4-6		25.1834	25.1834	0				0	60
	D02	SYBR	Actin	Unkn	L-4-6		25.0224	25.0224	0				0	60
	D03	SYBR	Actin	Unkn	L-4-6		25.5073	25.5073	0				0	60
	D04	SYBR	Actin	Unkn	L-gan-6		26.4076	26.4076	0				0	60
	D05	SYBR	Actin	Unkn	L-gan-6		26.6811	26.6811	0				0	60
	D06	SYBR	Actin	Unkn	L-gan-6		26.7725	26.7725	0				0	60
	D07	SYBR	Actin	Unkn	L-gan-12		26.2306	26.2306	0				0	60
	D08	SYBR	Actin	Unkn	L-gan-12		26.5906	26.5906	0				0	60
	D09	SYBR	Actin	Unkn	L-gan-12		26.5914	26.5914	0				0	60
	E01	SYBR	7	Unkn	L-Al-6		22.5685	22.5685	0				0	60
	E02	SYBR	7	Unkn	L-Al-6		23.5606	23.5606	0				0	60
	E03	SYBR	7	Unkn	L-Al-6		23.2055	23.2055	0				0	60
	E04	SYBR	7	Unkn	L-gan-12		24.7149	24.7149	0				0	60
	E05	SYBR	7	Unkn	L-gan-12		24.849	24.849	0				0	60
	E06	SYBR	7	Unkn	L-gan-12		24.8857	24.8857	0				0	60
	F01	SYBR	1	Unkn	L-Na-12		23.7723	23.7723	0				0	60
	F02	SYBR	2	Unkn	L-Na-12		22.5881	22.5881	0				0	60
	F03	SYBR	3	Unkn	L-Na-12			0	0			0	0	60
	F04	SYBR	4	Unkn	L-Na-12		23.1673	23.1673	0				0	60
	F05	SYBR	5	Unkn	L-Na-12		20.7139	20.7139	0				0	60
	F06	SYBR	6	Unkn	L-Na-12		20.2914	20.2914	0				0	60
	F07	SYBR	7	Unkn	L-Na-12		26.3469	26.3469	0				0	60
	F08	SYBR	8	Unkn	L-Na-12		23.809	23.809	0				0	60
	F09	SYBR	9	Unkn	L-Na-12		22.596	22.596	0				0	60
	F10	SYBR	10	Unkn	L-Na-12		20.4056	20.4056	0				0	60
	F11	SYBR	Actin	Unkn	L-Na-12		25.8417	25.8417	0				0	60
	G01	SYBR	1	Unkn	L-Na-12		23.7943	23.7943	0				0	60
	G02	SYBR	2	Unkn	L-Na-12		22.3516	22.3516	0				0	60
	G03	SYBR	3	Unkn	L-Na-12		22.9239	22.9239	0				0	60
	G04	SYBR	4	Unkn	L-Na-12		22.9001	22.9001	0				0	60
	G05	SYBR	5	Unkn	L-Na-12		20.5674	20.5674	0				0	60
	G06	SYBR	6	Unkn	L-Na-12		20.06	20.06	0				0	60
	G07	SYBR	7	Unkn	L-Na-12		26.2464	26.2464	0				0	60
	G08	SYBR	8	Unkn	L-Na-12		23.7872	23.7872	0				0	60
	G09	SYBR	9	Unkn	L-Na-12		22.4452	22.4452	0				0	60
	G10	SYBR	10	Unkn	L-Na-12		20.1304	20.1304	0				0	60
	G11	SYBR	Actin	Unkn	L-Na-12		25.0057	25.0057	0				0	60
	H01	SYBR	1	Unkn	L-Na-12		23.7193	23.7193	0				0	60
	H02	SYBR	2	Unkn	L-Na-12		22.3681	22.3681	0				0	60
	H03	SYBR	3	Unkn	L-Na-12		23.0668	23.0668	0				0	60
	H04	SYBR	4	Unkn	L-Na-12		23.0413	23.0413	0				0	60
	H05	SYBR	5	Unkn	L-Na-12		20.6878	20.6878	0				0	60
	H06	SYBR	6	Unkn	L-Na-12		20.2707	20.2707	0				0	60
	H07	SYBR	7	Unkn	L-Na-12		26.1834	26.1834	0				0	60
	H08	SYBR	8	Unkn	L-Na-12		23.4396	23.4396	0				0	60
	H09	SYBR	9	Unkn	L-Na-12		22.3831	22.3831	0				0	60
	H10	SYBR	10	Unkn	L-Na-12		20.2901	20.2901	0				0	60
	H11	SYBR	Actin	Unkn	L-Na-12		25.0105	25.0105	0				0	60

## Sheet: Run Information
File Name	admin_2019-05-22 19-08-03_BR003582.pcrd
Created By User	admin
Notes
ID
Run Started	05/22/2019 11:08:16 UTC
Run Ended	05/22/2019 12:20:14 UTC
Sample Vol	10
Lid Temp	105
Protocol File Name	Bcgene 无溶解曲线.prcl
Plate Setup File Name	R-42-6,12-补.pltd
Base Serial Number	BR003582
Optical Head Serial Number	788BR03587
CFX Maestro Version	4.0.2325.0418.
