# Supplementary material for: The functional analysis of ABCG transporters in the adaptation of pigeon pea (Cajanus cajan) to abiotic stresses
Source: PeerJ. 2021 Jan 19;9:e10688. doi: 10.7717/peerj.10688 (PMC7821757; doi:10.7717/peerj.10688)
Supplement: Data S4 [file peerj-09-10688-s010.xlsx]

## Sheet: 0
	Well	Fluor	Target	Content	Sample	Biological Set Name	Cq	Cq Mean	Cq Std. Dev	Starting Quantity (SQ)	Log Starting Quantity	SQ Mean	SQ Std. Dev	Set Point	Well Note
	A01	SYBR	ACT	Unkn	Na-G-6		20.9246	20.9246	0				0	60
	A02	SYBR	ACT	Unkn	Na-G-6		20.908	20.908	0				0	60
	A03	SYBR	ACT	Unkn	Na-G-6		20.7403	20.7403	0				0	60
	A04	SYBR	ACT	Unkn	Na-G-12		20.491	20.491	0				0	60
	A05	SYBR	ACT	Unkn	Na-G-12		20.3416	20.3416	0				0	60
	A06	SYBR	ACT	Unkn	Na-G-12		20.5905	20.5905	0				0	60
	A07	SYBR	ACT	Unkn	Na-Y-6		19.1301	19.1301	0				0	60
	A08	SYBR	ACT	Unkn	Na-Y-6		19.1261	19.1261	0				0	60
	A09	SYBR	ACT	Unkn	Na-Y-6		19.1332	19.1332	0				0	60
	A10	SYBR	ACT	Unkn	Na-Y-12		19.1321	19.1321	0				0	60
	A11	SYBR	ACT	Unkn	Na-Y-12		18.4934	18.4934	0				0	60
	A12	SYBR	ACT	Unkn	Na-Y-12		18.7562	18.7562	0				0	60
	B01	SYBR	7	Unkn	Na-G-6		27.9614	27.9614	0				0	60
	B02	SYBR	7	Unkn	Na-G-6		28.3253	28.3253	0				0	60
	B03	SYBR	7	Unkn	Na-G-6		27.0839	27.0839	0				0	60
	B04	SYBR	7	Unkn	Na-G-12		32.0374	32.0374	0				0	60
	B05	SYBR	7	Unkn	Na-G-12		30.4189	30.4189	0				0	60
	B06	SYBR	7	Unkn	Na-G-12		31.5119	31.5119	0				0	60
	B07	SYBR	7	Unkn	Na-Y-6		25.9244	25.9244	0				0	60
	B08	SYBR	7	Unkn	Na-Y-6		25.3329	25.3329	0				0	60
	B09	SYBR	7	Unkn	Na-Y-6		25.2284	25.2284	0				0	60
	B10	SYBR	7	Unkn	Na-Y-12		24.5453	24.5453	0				0	60
	B11	SYBR	7	Unkn	Na-Y-12		24.8149	24.8149	0				0	60
	B12	SYBR	7	Unkn	Na-Y-12		24.4021	24.4021	0				0	60
	C01	SYBR	19	Unkn	Na-G-6		27.69	27.69	0				0	60
	C02	SYBR	19	Unkn	Na-G-6		27.5356	27.5356	0				0	60
	C03	SYBR	19	Unkn	Na-G-6		27.7975	27.7975	0				0	60
	C04	SYBR	19	Unkn	Na-G-12		32.3276	32.3276	0				0	60
	C05	SYBR	19	Unkn	Na-G-12		30.6235	30.6235	0				0	60
	C06	SYBR	19	Unkn	Na-G-12		34.382	34.382	0				0	60
	C07	SYBR	19	Unkn	Na-Y-6		25.4034	25.4034	0				0	60
	C08	SYBR	19	Unkn	Na-Y-6		25.7258	25.7258	0				0	60
	C09	SYBR	19	Unkn	Na-Y-6		25.9712	25.9712	0				0	60
	C10	SYBR	19	Unkn	Na-Y-12		24.8418	24.8418	0				0	60
	C11	SYBR	19	Unkn	Na-Y-12		24.6921	24.6921	0				0	60
	C12	SYBR	19	Unkn	Na-Y-12		24.4729	24.4729	0				0	60
	D01	SYBR	21	Unkn	Na-G-6		26.5944	26.5944	0				0	60
	D02	SYBR	21	Unkn	Na-G-6		26.365	26.365	0				0	60
	D03	SYBR	21	Unkn	Na-G-6		26.4903	26.4903	0				0	60
	D04	SYBR	21	Unkn	Na-G-12		24.5821	24.5821	0				0	60
	D05	SYBR	21	Unkn	Na-G-12		24.4192	24.4192	0				0	60
	D06	SYBR	21	Unkn	Na-G-12		24.4577	24.4577	0				0	60
	D07	SYBR	21	Unkn	Na-Y-6		25.2574	25.2574	0				0	60
	D08	SYBR	21	Unkn	Na-Y-6		25.181	25.181	0				0	60
	D09	SYBR	21	Unkn	Na-Y-6		25.0194	25.0194	0				0	60
	D10	SYBR	21	Unkn	Na-Y-12		24.4212	24.4212	0				0	60
	D11	SYBR	21	Unkn	Na-Y-12		24.155	24.155	0				0	60
	D12	SYBR	21	Unkn	Na-Y-12		24.2178	24.2178	0				0	60
	E01	SYBR	23	Unkn	Na-G-6		25.4676	25.4676	0				0	60
	E02	SYBR	23	Unkn	Na-G-6		25.8342	25.8342	0				0	60
	E03	SYBR	23	Unkn	Na-G-6		25.6933	25.6933	0				0	60
	E04	SYBR	23	Unkn	Na-G-12		29.9184	29.9184	0				0	60
	E05	SYBR	23	Unkn	Na-G-12		29.5323	29.5323	0				0	60
	E06	SYBR	23	Unkn	Na-G-12		29.7769	29.7769	0				0	60
	E07	SYBR	23	Unkn	Na-Y-6		25.7079	25.7079	0				0	60
	E08	SYBR	23	Unkn	Na-Y-6		25.8213	25.8213	0				0	60
	E09	SYBR	23	Unkn	Na-Y-6		25.6202	25.6202	0				0	60
	E10	SYBR	23	Unkn	Na-Y-12		25.0276	25.0276	0				0	60
	E11	SYBR	23	Unkn	Na-Y-12		24.5288	24.5288	0				0	60
	E12	SYBR	23	Unkn	Na-Y-12		24.5613	24.5613	0				0	60
	F01	SYBR	ACT	Unkn	Gan-G-6		25.0395	25.0395	0				0	60
	F02	SYBR	ACT	Unkn	Gan-G-6		25.4704	25.4704	0				0	60
	F03	SYBR	ACT	Unkn	Gan-G-6		25.2222	25.2222	0				0	60
	F04	SYBR	ACT	Unkn	Gan-G-12		24.3699	24.3699	0				0	60
	F05	SYBR	ACT	Unkn	Gan-G-12		24.5298	24.5298	0				0	60
	F06	SYBR	ACT	Unkn	Gan-G-12		24.1699	24.1699	0				0	60
	F07	SYBR	ACT	Unkn	Gan-Y-6		18.5257	18.5257	0				0	60
	F08	SYBR	ACT	Unkn	Gan-Y-6		18.4489	18.4489	0				0	60
	F09	SYBR	ACT	Unkn	Gan-Y-6		18.3166	18.3166	0				0	60
	F10	SYBR	ACT	Unkn	Gan-Y-12		23.2861	23.2861	0				0	60
	F11	SYBR	ACT	Unkn	Gan-Y-12		23.0347	23.0347	0				0	60
	F12	SYBR	ACT	Unkn	Gan-Y-12		23.0498	23.0498	0				0	60
	G01	SYBR	7	Unkn	Gan-G-6		28.2418	28.2418	0				0	60
	G02	SYBR	7	Unkn	Gan-G-6		28.1438	28.1438	0				0	60
	G03	SYBR	7	Unkn	Gan-G-6		27.4366	27.4366	0				0	60
	G04	SYBR	7	Unkn	Gan-G-12		26.3568	26.3568	0				0	60
	G05	SYBR	7	Unkn	Gan-G-12		26.1215	26.1215	0				0	60
	G06	SYBR	7	Unkn	Gan-G-12		25.6781	25.6781	0				0	60
	G07	SYBR	7	Unkn	Gan-Y-6		18.8973	18.8973	0				0	60
	G08	SYBR	7	Unkn	Gan-Y-6		18.8288	18.8288	0				0	60
	G09	SYBR	7	Unkn	Gan-Y-6		18.8732	18.8732	0				0	60
	G10	SYBR	7	Unkn	Gan-Y-12		25.2583	25.2583	0				0	60
	G11	SYBR	7	Unkn	Gan-Y-12		24.974	24.974	0				0	60
	G12	SYBR	7	Unkn	Gan-Y-12		25.0176	25.0176	0				0	60
	H01	SYBR	19	Unkn	Gan-G-6		28.1167	28.1167	0				0	60
	H02	SYBR	19	Unkn	Gan-G-6		28.315	28.315	0				0	60
	H03	SYBR	19	Unkn	Gan-G-6		29.2776	29.2776	0				0	60
	H04	SYBR	19	Unkn	Gan-G-12		26.5724	26.5724	0				0	60
	H05	SYBR	19	Unkn	Gan-G-12		26.4717	26.4717	0				0	60
	H06	SYBR	19	Unkn	Gan-G-12		26.559	26.559	0				0	60
	H07	SYBR	19	Unkn	Gan-Y-6		19.3317	19.3317	0				0	60
	H08	SYBR	19	Unkn	Gan-Y-6		19.2985	19.2985	0				0	60
	H09	SYBR	19	Unkn	Gan-Y-6		19.1656	19.1656	0				0	60
	H10	SYBR	19	Unkn	Gan-Y-12		25.813	25.813	0				0	60
	H11	SYBR	19	Unkn	Gan-Y-12		25.559	25.559	0				0	60
	H12	SYBR	19	Unkn	Gan-Y-12		26.0431	26.0431	0				0	60
	F01	SYBR	ACT	Unkn	42-G-6		24.7477	24.7477	0				0	60
	F02	SYBR	ACT	Unkn	42-G-6		24.2065	24.2065	0				0	60
	F03	SYBR	ACT	Unkn	42-G-6		24.1555	24.1555	0				0	60
	F04	SYBR	ACT	Unkn	42-G-12		25.655	25.655	0				0	60
	F05	SYBR	ACT	Unkn	42-G-12		26.1921	26.1921	0				0	60
	F06	SYBR	ACT	Unkn	42-G-12		25.6596	25.6596	0				0	60
	F07	SYBR	ACT	Unkn	42-Y-6		22.7244	22.7244	0				0	60
	F08	SYBR	ACT	Unkn	42-Y-6		22.5801	22.5801	0				0	60
	F09	SYBR	ACT	Unkn	42-Y-6		22.5201	22.5201	0				0	60
	F10	SYBR	ACT	Unkn	42-Y-12		24.9971	24.9971	0				0	60
	F11	SYBR	ACT	Unkn	42-Y-12		24.8283	24.8283	0				0	60
	F12	SYBR	ACT	Unkn	42-Y-12		25.1392	25.1392	0				0	60
	G01	SYBR	7	Unkn	42-G-6		29.2248	29.2248	0				0	60
	G02	SYBR	7	Unkn	42-G-6		27.9837	27.9837	0				0	60
	G03	SYBR	7	Unkn	42-G-6		28.127	28.127	0				0	60
	G04	SYBR	7	Unkn	42-G-12		32.6899	32.6899	0				0	60
	G05	SYBR	7	Unkn	42-G-12		32.5465	32.5465	0				0	60
	G06	SYBR	7	Unkn	42-G-12		32.1429	32.1429	0				0	60
	G07	SYBR	7	Unkn	42-Y-6		25.163	25.163	0				0	60
	G08	SYBR	7	Unkn	42-Y-6		24.6718	24.6718	0				0	60
	G09	SYBR	7	Unkn	42-Y-6		24.543	24.543	0				0	60
	G10	SYBR	7	Unkn	42-Y-12		28.5511	28.5511	0				0	60
	G11	SYBR	7	Unkn	42-Y-12		27.2056	27.2056	0				0	60
	G12	SYBR	7	Unkn	42-Y-12		27.6634	27.6634	0				0	60
	H01	SYBR	19	Unkn	42-G-6		31.3674	31.3674	0				0	60
	H02	SYBR	19	Unkn	42-G-6		27.8012	27.8012	0				0	60
	H03	SYBR	19	Unkn	42-G-6		27.6851	27.6851	0				0	60
	H04	SYBR	19	Unkn	42-G-12		30.9386	30.9386	0				0	60
	H05	SYBR	19	Unkn	42-G-12		30.5082	30.5082	0				0	60
	H06	SYBR	19	Unkn	42-G-12		31.8351	31.8351	0				0	60
	H07	SYBR	19	Unkn	42-Y-6		25.567	25.567	0				0	60
	H08	SYBR	19	Unkn	42-Y-6		25.5194	25.5194	0				0	60
	H09	SYBR	19	Unkn	42-Y-6		25.0062	25.0062	0				0	60
	H10	SYBR	19	Unkn	42-Y-12		28.2939	28.2939	0				0	60
	H11	SYBR	19	Unkn	42-Y-12		27.147	27.147	0				0	60
	H12	SYBR	19	Unkn	42-Y-12		27.1955	27.1955	0				0	60
	A01	SYBR	7	Unkn	AL-G-6		24.82	24.82	0				0	60
	A02	SYBR	7	Unkn	AL-G-6		24.9455	24.9455	0				0	60
	A03	SYBR	7	Unkn	AL-G-6		25.0728	25.0728	0				0	60
	A04	SYBR	7	Unkn	AL-G-12		21.3786	21.3786	0				0	60
	A05	SYBR	7	Unkn	AL-G-12		21.3624	21.3624	0				0	60
	A06	SYBR	7	Unkn	AL-G-12		21.2687	21.2687	0				0	60
	A07	SYBR	21	Unkn	Gan-G-6		28.0574	28.0574	0				0	60
	A08	SYBR	21	Unkn	Gan-G-6		28.0582	28.0582	0				0	60
	A09	SYBR	21	Unkn	Gan-G-6		27.6723	27.6723	0				0	60
	A10	SYBR		Unkn					0			0	0	60
	A11	SYBR		Unkn					0			0	0	60
	A12	SYBR		Unkn					0			0	0	60
	B01	SYBR	19	Unkn	AL-G-6		24.6013	24.6013	0				0	60
	B02	SYBR	19	Unkn	AL-G-6		25.0309	25.0309	0				0	60
	B03	SYBR	19	Unkn	AL-G-6		26.6153	26.6153	0				0	60
	B04	SYBR	19	Unkn	AL-G-12		21.3139	21.3139	0				0	60
	B05	SYBR	19	Unkn	AL-G-12		20.7721	20.7721	0				0	60
	B06	SYBR	19	Unkn	AL-G-12		20.9122	20.9122	0				0	60
	B07	SYBR	23	Unkn	Gan-G-6		30.2083	30.2083	0				0	60
	B08	SYBR	23	Unkn	Gan-G-6		29.2801	29.2801	0				0	60
	B09	SYBR	23	Unkn	Gan-G-6		30.7092	30.7092	0				0	60
	B10	SYBR		Unkn					0			0	0	60
	B11	SYBR		Unkn					0			0	0	60
	B12	SYBR		Unkn					0			0	0	60
	C01	SYBR	21	Unkn	AL-G-6		24.5901	24.5901	0				0	60
	C02	SYBR	21	Unkn	AL-G-6		24.7997	24.7997	0				0	60
	C03	SYBR	21	Unkn	AL-G-6		24.3079	24.3079	0				0	60
	C04	SYBR	21	Unkn	AL-G-12		20.5165	20.5165	0				0	60
	C05	SYBR	21	Unkn	AL-G-12		20.3444	20.3444	0				0	60
	C06	SYBR	21	Unkn	AL-G-12		20.1555	20.1555	0				0	60
	C07	SYBR	21	Unkn	Gan-G-12		26.5705	26.5705	0				0	60
	C08	SYBR	21	Unkn	Gan-G-12		26.1287	26.1287	0				0	60
	C09	SYBR	21	Unkn	Gan-G-12		26.4164	26.4164	0				0	60
	C10	SYBR		Unkn					0			0	0	60
	C11	SYBR		Unkn					0			0	0	60
	C12	SYBR		Unkn					0			0	0	60
	D01	SYBR	23	Unkn	AL-G-6		25.4157	25.4157	0				0	60
	D02	SYBR	23	Unkn	AL-G-6		25.0001	25.0001	0				0	60
	D03	SYBR	23	Unkn	AL-G-6		25.1616	25.1616	0				0	60
	D04	SYBR	23	Unkn	AL-G-12		19.9765	19.9765	0				0	60
	D05	SYBR	23	Unkn	AL-G-12		19.5743	19.5743	0				0	60
	D06	SYBR	23	Unkn	AL-G-12		19.7123	19.7123	0				0	60
	D07	SYBR	23	Unkn	Gan-G-12		27.7847	27.7847	0				0	60
	D08	SYBR	23	Unkn	Gan-G-12		27.2723	27.2723	0				0	60
	D09	SYBR	23	Unkn	Gan-G-12		27.0938	27.0938	0				0	60
	D10	SYBR		Unkn					0			0	0	60
	D11	SYBR		Unkn					0			0	0	60
	D12	SYBR		Unkn					0			0	0	60
	E01	SYBR	7	Unkn	AL-Y-6		24.159	24.159	0				0	60
	E02	SYBR	7	Unkn	AL-Y-6		24.1894	24.1894	0				0	60
	E03	SYBR	7	Unkn	AL-Y-6		23.9669	23.9669	0				0	60
	E04	SYBR	7	Unkn	AL-Y-12		18.7031	18.7031	0				0	60
	E05	SYBR	7	Unkn	AL-Y-12		18.6692	18.6692	0				0	60
	E06	SYBR	7	Unkn	AL-Y-12		18.4137	18.4137	0				0	60
	E07	SYBR	21	Unkn	Gan-Y-6		19.3737	19.3737	0				0	60
	E08	SYBR	21	Unkn	Gan-Y-6		19.2007	19.2007	0				0	60
	E09	SYBR	21	Unkn	Gan-Y-6		19.1943	19.1943	0				0	60
	E10	SYBR		Unkn					0			0	0	60
	E11	SYBR		Unkn					0			0	0	60
	E12	SYBR		Unkn					0			0	0	60
	F01	SYBR	19	Unkn	AL-Y-6		25.0331	25.0331	0				0	60
	F02	SYBR	19	Unkn	AL-Y-6		24.8008	24.8008	0				0	60
	F03	SYBR	19	Unkn	AL-Y-6		24.6724	24.6724	0				0	60
	F04	SYBR	19	Unkn	AL-Y-12		19.436	19.436	0				0	60
	F05	SYBR	19	Unkn	AL-Y-12		19.1379	19.1379	0				0	60
	F06	SYBR	19	Unkn	AL-Y-12		19.047	19.047	0				0	60
	F07	SYBR	23	Unkn	Gan-Y-6		19.4854	19.4854	0				0	60
	F08	SYBR	23	Unkn	Gan-Y-6		19.4565	19.4565	0				0	60
	F09	SYBR	23	Unkn	Gan-Y-6		19.5244	19.5244	0				0	60
	F10	SYBR		Unkn					0			0	0	60
	F11	SYBR		Unkn					0			0	0	60
	F12	SYBR		Unkn					0			0	0	60
	G01	SYBR	21	Unkn	AL-Y-6		23.8606	23.8606	0				0	60
	G02	SYBR	21	Unkn	AL-Y-6		23.5912	23.5912	0				0	60
	G03	SYBR	21	Unkn	AL-Y-6		23.658	23.658	0				0	60
	G04	SYBR	21	Unkn	AL-Y-12		18.3152	18.3152	0				0	60
	G05	SYBR	21	Unkn	AL-Y-12		18.7805	18.7805	0				0	60
	G06	SYBR	21	Unkn	AL-Y-12		18.9772	18.9772	0				0	60
	G07	SYBR	21	Unkn	Gan-Y-12		25.7366	25.7366	0				0	60
	G08	SYBR	21	Unkn	Gan-Y-12		25.8424	25.8424	0				0	60
	G09	SYBR	21	Unkn	Gan-Y-12		26.2376	26.2376	0				0	60
	G10	SYBR		Unkn					0			0	0	60
	G11	SYBR		Unkn					0			0	0	60
	G12	SYBR		Unkn					0			0	0	60
	H01	SYBR	23	Unkn	AL-Y-6		27.2762	27.2762	0				0	60
	H02	SYBR	23	Unkn	AL-Y-6		26.6222	26.6222	0				0	60
	H03	SYBR	23	Unkn	AL-Y-6		27.0338	27.0338	0				0	60
	H04	SYBR	23	Unkn	AL-Y-12		18.7732	18.7732	0				0	60
	H05	SYBR	23	Unkn	AL-Y-12		18.7384	18.7384	0				0	60
	H06	SYBR	23	Unkn	AL-Y-12		18.8836	18.8836	0				0	60
	H07	SYBR	23	Unkn	Gan-Y-12		25.564	25.564	0				0	60
	H08	SYBR	23	Unkn	Gan-Y-12		25.2339	25.2339	0				0	60
	H09	SYBR	23	Unkn	Gan-Y-12		25.4353	25.4353	0				0	60
	A01	SYBR	21	Unkn	42-G-6		26.5395	26.5395	0				0	60
	A02	SYBR	21	Unkn	42-G-6		26.9143	26.9143	0				0	60
	A03	SYBR	21	Unkn	42-G-6		27.1986	27.1986	0				0	60
	A04	SYBR	21	Unkn	42-G-12		29.6271	29.6271	0				0	60
	A05	SYBR	21	Unkn	42-G-12		28.3444	28.3444	0				0	60
	A06	SYBR	21	Unkn	42-G-12		28.1588	28.1588	0				0	60
	A07	SYBR	21	Unkn	42-Y-6		24.7582	24.7582	0				0	60
	A08	SYBR	21	Unkn	42-Y-6		25.0757	25.0757	0				0	60
	A09	SYBR	21	Unkn	42-Y-6		24.6463	24.6463	0				0	60
	A10	SYBR	21	Unkn	42-Y-12		27.1138	27.1138	0				0	60
	A11	SYBR	21	Unkn	42-Y-12		26.1991	26.1991	0				0	60
	A12	SYBR	21	Unkn	42-Y-12		26.3228	26.3228	0				0	60
	B01	SYBR	23	Unkn	42-G-6		29.5975	29.5975	0				0	60
	B02	SYBR	23	Unkn	42-G-6		29.1091	29.1091	0				0	60
	B03	SYBR	23	Unkn	42-G-6		29.263	29.263	0				0	60
	B04	SYBR	23	Unkn	42-G-12				0			0	0	60
	B05	SYBR	23	Unkn	42-G-12		32.5001	32.5001	0				0	60
	B06	SYBR	23	Unkn	42-G-12		32.1395	32.1395	0				0	60
	B07	SYBR	23	Unkn	42-Y-6		25.4483	25.4483	0				0	60
	B08	SYBR	23	Unkn	42-Y-6		25.1356	25.1356	0				0	60
	B09	SYBR	23	Unkn	42-Y-6		25.2834	25.2834	0				0	60
	B10	SYBR	23	Unkn	42-Y-12		31.26	31.26	0				0	60
	B11	SYBR	23	Unkn	42-Y-12		29.0397	29.0397	0				0	60
	B12	SYBR	23	Unkn	42-Y-12		29.6114	29.6114	0				0	60
	C01	SYBR	ACT	Unkn	AL-G-6		24.6215	24.6215	0				0	60
	C02	SYBR	ACT	Unkn	AL-G-6		24.3199	24.3199	0				0	60
	C03	SYBR	ACT	Unkn	AL-G-6		24.4398	24.4398	0				0	60
	C04	SYBR	ACT	Unkn	AL-G-12		17.3381	17.3381	0				0	60
	C05	SYBR	ACT	Unkn	AL-G-12		17.3008	17.3008	0				0	60
	C06	SYBR	ACT	Unkn	AL-G-12		17.257	17.257	0				0	60
	C07	SYBR	ACT	Unkn	AL-Y-6		23.1148	23.1148	0				0	60
	C08	SYBR	ACT	Unkn	AL-Y-6		23.3058	23.3058	0				0	60
	C09	SYBR	ACT	Unkn	AL-Y-6		23.2157	23.2157	0				0	60
	C10	SYBR	ACT	Unkn	AL-Y-12		18.9751	18.9751	0				0	60
	C11	SYBR	ACT	Unkn	AL-Y-12		18.4151	18.4151	0				0	60
	C12	SYBR	ACT	Unkn	AL-Y-12		18.4483	18.4483	0				0	60
	D01	SYBR	ACT	Unkn	4-G-6		25.7041	25.7041	0				0	60
	D02	SYBR	ACT	Unkn	4-G-6		25.6025	25.6025	0				0	60
	D03	SYBR	ACT	Unkn	4-G-6		25.721	25.721	0				0	60
	D04	SYBR	ACT	Unkn	4-G-12		24.2407	24.2407	0				0	60
	D05	SYBR	ACT	Unkn	4-G-12		24.001	24.001	0				0	60
	D06	SYBR	ACT	Unkn	4-G-12		24.3347	24.3347	0				0	60
	D07	SYBR	ACT	Unkn	4-Y-6		21.5176	21.5176	0				0	60
	D08	SYBR	ACT	Unkn	4-Y-6		21.4075	21.4075	0				0	60
	D09	SYBR	ACT	Unkn	4-Y-6		21.4719	21.4719	0				0	60
	D10	SYBR	ACT	Unkn	4-Y-12		21.3732	21.3732	0				0	60
	D11	SYBR	ACT	Unkn	4-Y-12		21.0715	21.0715	0				0	60
	D12	SYBR	ACT	Unkn	4-Y-12		21.0714	21.0714	0				0	60
	E01	SYBR	7	Unkn	4-G-6		29.1397	29.1397	0				0	60
	E02	SYBR	7	Unkn	4-G-6		30.5887	30.5887	0				0	60
	E03	SYBR	7	Unkn	4-G-6		29.0027	29.0027	0				0	60
	E04	SYBR	7	Unkn	4-G-12		30.9288	30.9288	0				0	60
	E05	SYBR	7	Unkn	4-G-12		29.5747	29.5747	0				0	60
	E06	SYBR	7	Unkn	4-G-12		30.0191	30.0191	0				0	60
	E07	SYBR	7	Unkn	4-Y-6		25.0025	25.0025	0				0	60
	E08	SYBR	7	Unkn	4-Y-6		24.6173	24.6173	0				0	60
	E09	SYBR	7	Unkn	4-Y-6		24.9367	24.9367	0				0	60
	E10	SYBR	7	Unkn	4-Y-12		25.5734	25.5734	0				0	60
	E11	SYBR	7	Unkn	4-Y-12		25.2914	25.2914	0				0	60
	E12	SYBR	7	Unkn	4-Y-12		25.3167	25.3167	0				0	60
	F01	SYBR	19	Unkn	4-G-6		28.7127	28.7127	0				0	60
	F02	SYBR	19	Unkn	4-G-6		28.7525	28.7525	0				0	60
	F03	SYBR	19	Unkn	4-G-6		28.1426	28.1426	0				0	60
	F04	SYBR	19	Unkn	4-G-12		30.7418	30.7418	0				0	60
	F05	SYBR	19	Unkn	4-G-12		32.4534	32.4534	0				0	60
	F06	SYBR	19	Unkn	4-G-12		30.7653	30.7653	0				0	60
	F07	SYBR	19	Unkn	4-Y-6		25.5887	25.5887	0				0	60
	F08	SYBR	19	Unkn	4-Y-6		25.0411	25.0411	0				0	60
	F09	SYBR	19	Unkn	4-Y-6		25.0144	25.0144	0				0	60
	F10	SYBR	19	Unkn	4-Y-12		26.687	26.687	0				0	60
	F11	SYBR	19	Unkn	4-Y-12		26.5929	26.5929	0				0	60
	F12	SYBR	19	Unkn	4-Y-12		26.8488	26.8488	0				0	60
	G01	SYBR	21	Unkn	4-G-6		29.1297	29.1297	0				0	60
	G02	SYBR	21	Unkn	4-G-6		28.7794	28.7794	0				0	60
	G03	SYBR	21	Unkn	4-G-6		28.0794	28.0794	0				0	60
	G04	SYBR	21	Unkn	4-G-12		26.6125	26.6125	0				0	60
	G05	SYBR	21	Unkn	4-G-12		26.361	26.361	0				0	60
	G06	SYBR	21	Unkn	4-G-12		26.795	26.795	0				0	60
	G07	SYBR	21	Unkn	4-Y-6		25.0104	25.0104	0				0	60
	G08	SYBR	21	Unkn	4-Y-6		25.124	25.124	0				0	60
	G09	SYBR	21	Unkn	4-Y-6		25.0121	25.0121	0				0	60
	G10	SYBR	21	Unkn	4-Y-12		26.0596	26.0596	0				0	60
	G11	SYBR	21	Unkn	4-Y-12		26.0978	26.0978	0				0	60
	G12	SYBR	21	Unkn	4-Y-12		25.5667	25.5667	0				0	60
	H01	SYBR	23	Unkn	4-G-6		30.539	30.539	0				0	60
	H02	SYBR	23	Unkn	4-G-6		30.1163	30.1163	0				0	60
	H03	SYBR	23	Unkn	4-G-6		30.3664	30.3664	0				0	60
	H04	SYBR	23	Unkn	4-G-12		33.5966	33.5966	0				0	60
	H05	SYBR	23	Unkn	4-G-12		33.0738	33.0738	0				0	60
	H06	SYBR	23	Unkn	4-G-12		33.8139	33.8139	0				0	60
	H07	SYBR	23	Unkn	4-Y-6		27.3576	27.3576	0				0	60
	H08	SYBR	23	Unkn	4-Y-6		26.0351	26.0351	0				0	60
	H09	SYBR	23	Unkn	4-Y-6		26.6007	26.6007	0				0	60
	H10	SYBR	23	Unkn	4-Y-12		26.4825	26.4825	0				0	60
	H11	SYBR	23	Unkn	4-Y-12		26.3465	26.3465	0				0	60
	H12	SYBR	23	Unkn	4-Y-12		26.7382	26.7382	0				0	60

## Sheet: Run Information
File Name	Na-Gan处理.pcrd
Created By User	admin
Notes
ID
Run Started	01/18/2020 08:48:30 UTC
Run Ended	01/18/2020 09:40:59 UTC
Sample Vol	25
Lid Temp	105
Protocol File Name	0LHH.prcl
Plate Setup File Name	Na-Gan处理.pltd
Base Serial Number	BR007418
Optical Head Serial Number	788BR07509
CFX Maestro Version	4.1.2433.1219.
