# Supplementary material for: The functional analysis of ABCG transporters in the adaptation of pigeon pea (Cajanus cajan) to abiotic stresses
Source: PeerJ. 2021 Jan 19;9:e10688. doi: 10.7717/peerj.10688 (PMC7821757; doi:10.7717/peerj.10688)
Supplement: Data S5 [file peerj-09-10688-s011.xlsx]

## Sheet: Sheet1
Name	UniProtKB ID	Type	Accession	Annotations
CcABCG8	AB39G_ARATH	Biological Process	GO:0000302	response to reactive oxygen species
CcABCG28	AB36G_ARATH	Biological Process	GO:0002229	defense response to oomycetes
CcABCG29	AB36G_ARATH	Biological Process	GO:0002229	defense response to oomycetes
CcABCG28	AB36G_ARATH	Biological Process	GO:0002237	response to molecule of bacterial origin
CcABCG29	AB36G_ARATH	Biological Process	GO:0002237	response to molecule of bacterial origin
CcABCG28	AB36G_ARATH	Biological Process	GO:0002238	response to molecule of fungal origin
CcABCG29	AB36G_ARATH	Biological Process	GO:0002238	response to molecule of fungal origin
CcABCG28	AB36G_ARATH	Biological Process	GO:0002239	response to oomycetes
CcABCG29	AB36G_ARATH	Biological Process	GO:0002239	response to oomycetes
CcABCG28	AB36G_ARATH	Biological Process	GO:0002240	response to molecule of oomycetes origin
CcABCG29	AB36G_ARATH	Biological Process	GO:0002240	response to molecule of oomycetes origin
CcABCG11	AB12G_ARATH	Biological Process	GO:0006869	lipid transport
CcABCG12	AB12G_ARATH	Biological Process	GO:0006869	lipid transport
CcABCG4	AB25G_ARATH	Biological Process	GO:0009408	response to heat
CcABCG4	AB25G_ARATH	Biological Process	GO:0009409	response to cold
CcABCG28	AB36G_ARATH	Biological Process	GO:0009414	response to water deprivation
CcABCG29	AB36G_ARATH	Biological Process	GO:0009414	response to water deprivation
CcABCG31	AB22G_ARATH	Biological Process	GO:0009414	response to water deprivation
CcABCG42	AB22G_ARATH	Biological Process	GO:0009414	response to water deprivation
CcABCG3	AB26G_ARATH	Biological Process	GO:0009555	pollen development
CcABCG41	AB26G_ARATH	Biological Process	GO:0009555	pollen development
CcABCG13	STR1_MEDTR	Biological Process	GO:0009610	response to symbiotic fungus
CcABCG15	STR2_MEDTR	Biological Process	GO:0009610	response to symbiotic fungus
CcABCG18	AB11G_ARATH	Biological Process	GO:0009611	response to wounding
CcABCG20	AB11G_ARATH	Biological Process	GO:0009611	response to wounding
CcABCG21	AB11G_ARATH	Biological Process	GO:0009611	response to wounding
CcABCG22	AB11G_ARATH	Biological Process	GO:0009611	response to wounding
CcABCG23	AB11G_ARATH	Biological Process	GO:0009611	response to wounding
CcABCG28	AB36G_ARATH	Biological Process	GO:0009617	response to bacterium
CcABCG29	AB36G_ARATH	Biological Process	GO:0009617	response to bacterium
CcABCG28	AB36G_ARATH	Biological Process	GO:0009620	response to fungus
CcABCG29	AB36G_ARATH	Biological Process	GO:0009620	response to fungus
CcABCG45	AB6G_ARATH	Biological Process	GO:0009624	response to nematode
CcABCG28	AB36G_ARATH	Biological Process	GO:0009626	plant-type hypersensitive response
CcABCG29	AB36G_ARATH	Biological Process	GO:0009626	plant-type hypersensitive response
CcABCG28	AB36G_ARATH	Biological Process	GO:0009627	systemic acquired resistance
CcABCG29	AB36G_ARATH	Biological Process	GO:0009627	systemic acquired resistance
CcABCG11	AB12G_ARATH	Biological Process	GO:0009651	response to salt stress
CcABCG12	AB12G_ARATH	Biological Process	GO:0009651	response to salt stress
CcABCG18	AB11G_ARATH	Biological Process	GO:0009651	response to salt stress
CcABCG20	AB11G_ARATH	Biological Process	GO:0009651	response to salt stress
CcABCG21	AB11G_ARATH	Biological Process	GO:0009651	response to salt stress
CcABCG22	AB11G_ARATH	Biological Process	GO:0009651	response to salt stress
CcABCG23	AB11G_ARATH	Biological Process	GO:0009651	response to salt stress
CcABCG28	AB36G_ARATH	Biological Process	GO:0009651	response to salt stress
CcABCG29	AB36G_ARATH	Biological Process	GO:0009651	response to salt stress
CcABCG28	AB36G_ARATH	Biological Process	GO:0009733	response to auxin
CcABCG29	AB36G_ARATH	Biological Process	GO:0009733	response to auxin
CcABCG16	AB14G_ARATH	Biological Process	GO:0009736	cytokinin-activated signaling pathway
CcABCG2	AB14G_ARATH	Biological Process	GO:0009736	cytokinin-activated signaling pathway
CcABCG11	AB12G_ARATH	Biological Process	GO:0009737	response to abscisic acid
CcABCG12	AB12G_ARATH	Biological Process	GO:0009737	response to abscisic acid
CcABCG18	AB11G_ARATH	Biological Process	GO:0009737	response to abscisic acid
CcABCG20	AB11G_ARATH	Biological Process	GO:0009737	response to abscisic acid
CcABCG21	AB11G_ARATH	Biological Process	GO:0009737	response to abscisic acid
CcABCG22	AB11G_ARATH	Biological Process	GO:0009737	response to abscisic acid
CcABCG23	AB11G_ARATH	Biological Process	GO:0009737	response to abscisic acid
CcABCG28	AB36G_ARATH	Biological Process	GO:0009737	response to abscisic acid
CcABCG29	AB36G_ARATH	Biological Process	GO:0009737	response to abscisic acid
CcABCG4	AB25G_ARATH	Biological Process	GO:0009737	response to abscisic acid
CcABCG1	AB31G_ARATH	Biological Process	GO:0009738	abscisic acid-activated signaling pathway
CcABCG37	AB31G_ARATH	Biological Process	GO:0009738	abscisic acid-activated signaling pathway
CcABCG4	AB25G_ARATH	Biological Process	GO:0009738	abscisic acid-activated signaling pathway
CcABCG28	AB36G_ARATH	Biological Process	GO:0009804	coumarin metabolic process
CcABCG29	AB36G_ARATH	Biological Process	GO:0009804	coumarin metabolic process
CcABCG28	AB36G_ARATH	Biological Process	GO:0009817	defense response to fungus, incompatible interaction
CcABCG29	AB36G_ARATH	Biological Process	GO:0009817	defense response to fungus, incompatible interaction
CcABCG46	PDR1_PETAX	Biological Process	GO:0009914	hormone transport
CcABCG49	PDR1_PETAX	Biological Process	GO:0009914	hormone transport
CcABCG28	AB36G_ARATH	Biological Process	GO:0009926	auxin polar transport
CcABCG29	AB36G_ARATH	Biological Process	GO:0009926	auxin polar transport
CcABCG31	AB22G_ARATH	Biological Process	GO:0010148	transpiration
CcABCG42	AB22G_ARATH	Biological Process	GO:0010148	transpiration
CcABCG3	AB26G_ARATH	Biological Process	GO:0010152	pollen maturation
CcABCG41	AB26G_ARATH	Biological Process	GO:0010152	pollen maturation
CcABCG16	AB14G_ARATH	Biological Process	GO:0010184	cytokinin transport
CcABCG2	AB14G_ARATH	Biological Process	GO:0010184	cytokinin transport
CcABCG28	AB36G_ARATH	Biological Process	GO:0010200	response to chitin
CcABCG29	AB36G_ARATH	Biological Process	GO:0010200	response to chitin
CcABCG1	AB31G_ARATH	Biological Process	GO:0010208	pollen wall assembly
CcABCG19	AB9G_ARATH	Biological Process	GO:0010208	pollen wall assembly
CcABCG37	AB31G_ARATH	Biological Process	GO:0010208	pollen wall assembly
CcABCG47	AB9G_ARATH	Biological Process	GO:0010208	pollen wall assembly
CcABCG51	AB9G_ARATH	Biological Process	GO:0010208	pollen wall assembly
CcABCG16	AB14G_ARATH	Biological Process	GO:0010222	stem vascular tissue pattern formation
CcABCG18	AB11G_ARATH	Biological Process	GO:0010222	stem vascular tissue pattern formation
CcABCG19	AB9G_ARATH	Biological Process	GO:0010222	stem vascular tissue pattern formation
CcABCG2	AB14G_ARATH	Biological Process	GO:0010222	stem vascular tissue pattern formation
CcABCG20	AB11G_ARATH	Biological Process	GO:0010222	stem vascular tissue pattern formation
CcABCG21	AB11G_ARATH	Biological Process	GO:0010222	stem vascular tissue pattern formation
CcABCG22	AB11G_ARATH	Biological Process	GO:0010222	stem vascular tissue pattern formation
CcABCG23	AB11G_ARATH	Biological Process	GO:0010222	stem vascular tissue pattern formation
CcABCG47	AB9G_ARATH	Biological Process	GO:0010222	stem vascular tissue pattern formation
CcABCG51	AB9G_ARATH	Biological Process	GO:0010222	stem vascular tissue pattern formation
CcABCG18	AB11G_ARATH	Biological Process	GO:0010345	suberin biosynthetic process
CcABCG20	AB11G_ARATH	Biological Process	GO:0010345	suberin biosynthetic process
CcABCG21	AB11G_ARATH	Biological Process	GO:0010345	suberin biosynthetic process
CcABCG22	AB11G_ARATH	Biological Process	GO:0010345	suberin biosynthetic process
CcABCG23	AB11G_ARATH	Biological Process	GO:0010345	suberin biosynthetic process
CcABCG45	AB6G_ARATH	Biological Process	GO:0010345	suberin biosynthetic process
CcABCG1	AB31G_ARATH	Biological Process	GO:0010496	intercellular transport
CcABCG37	AB31G_ARATH	Biological Process	GO:0010496	intercellular transport
CcABCG4	AB25G_ARATH	Biological Process	GO:0010496	intercellular transport
CcABCG3	AB26G_ARATH	Biological Process	GO:0010584	pollen exine formation
CcABCG41	AB26G_ARATH	Biological Process	GO:0010584	pollen exine formation
CcABCG16	AB14G_ARATH	Biological Process	GO:0010588	cotyledon vascular tissue pattern formation
CcABCG18	AB11G_ARATH	Biological Process	GO:0010588	cotyledon vascular tissue pattern formation
CcABCG19	AB9G_ARATH	Biological Process	GO:0010588	cotyledon vascular tissue pattern formation
CcABCG2	AB14G_ARATH	Biological Process	GO:0010588	cotyledon vascular tissue pattern formation
CcABCG20	AB11G_ARATH	Biological Process	GO:0010588	cotyledon vascular tissue pattern formation
CcABCG21	AB11G_ARATH	Biological Process	GO:0010588	cotyledon vascular tissue pattern formation
CcABCG22	AB11G_ARATH	Biological Process	GO:0010588	cotyledon vascular tissue pattern formation
CcABCG23	AB11G_ARATH	Biological Process	GO:0010588	cotyledon vascular tissue pattern formation
CcABCG47	AB9G_ARATH	Biological Process	GO:0010588	cotyledon vascular tissue pattern formation
CcABCG51	AB9G_ARATH	Biological Process	GO:0010588	cotyledon vascular tissue pattern formation
CcABCG28	AB36G_ARATH	Biological Process	GO:0010928	regulation of auxin mediated signaling pathway
CcABCG29	AB36G_ARATH	Biological Process	GO:0010928	regulation of auxin mediated signaling pathway
CcABCG28	AB36G_ARATH	Biological Process	GO:0015691	cadmium ion transport
CcABCG29	AB36G_ARATH	Biological Process	GO:0015691	cadmium ion transport
CcABCG18	AB11G_ARATH	Biological Process	GO:0015908	fatty acid transport
CcABCG20	AB11G_ARATH	Biological Process	GO:0015908	fatty acid transport
CcABCG21	AB11G_ARATH	Biological Process	GO:0015908	fatty acid transport
CcABCG22	AB11G_ARATH	Biological Process	GO:0015908	fatty acid transport
CcABCG23	AB11G_ARATH	Biological Process	GO:0015908	fatty acid transport
CcABCG3	AB26G_ARATH	Biological Process	GO:0030638	polyketide metabolic process
CcABCG41	AB26G_ARATH	Biological Process	GO:0030638	polyketide metabolic process
CcABCG28	AB36G_ARATH	Biological Process	GO:0031348	negative regulation of defense response
CcABCG29	AB36G_ARATH	Biological Process	GO:0031348	negative regulation of defense response
CcABCG13	STR1_MEDTR	Biological Process	GO:0036377	arbuscular mycorrhizal association
CcABCG15	STR2_MEDTR	Biological Process	GO:0036377	arbuscular mycorrhizal association
CcABCG18	AB11G_ARATH	Biological Process	GO:0042335	cuticle development
CcABCG20	AB11G_ARATH	Biological Process	GO:0042335	cuticle development
CcABCG21	AB11G_ARATH	Biological Process	GO:0042335	cuticle development
CcABCG22	AB11G_ARATH	Biological Process	GO:0042335	cuticle development
CcABCG23	AB11G_ARATH	Biological Process	GO:0042335	cuticle development
CcABCG30	AB32G_ARATH	Biological Process	GO:0042335	cuticle development
CcABCG28	AB36G_ARATH	Biological Process	GO:0042344	indole glucosinolate catabolic process
CcABCG29	AB36G_ARATH	Biological Process	GO:0042344	indole glucosinolate catabolic process
CcABCG16	AB14G_ARATH	Biological Process	GO:0042542	response to hydrogen peroxide
CcABCG2	AB14G_ARATH	Biological Process	GO:0042542	response to hydrogen peroxide
CcABCG16	AB14G_ARATH	Biological Process	GO:0042742	defense response to bacterium
CcABCG2	AB14G_ARATH	Biological Process	GO:0042742	defense response to bacterium
CcABCG28	AB36G_ARATH	Biological Process	GO:0042742	defense response to bacterium
CcABCG29	AB36G_ARATH	Biological Process	GO:0042742	defense response to bacterium
CcABCG8	AB39G_ARATH	Biological Process	GO:0042908	xenobiotic transport
CcABCG28	AB36G_ARATH	Biological Process	GO:0046104	thymidine metabolic process
CcABCG29	AB36G_ARATH	Biological Process	GO:0046104	thymidine metabolic process
CcABCG28	AB36G_ARATH	Biological Process	GO:0048364	root development
CcABCG29	AB36G_ARATH	Biological Process	GO:0048364	root development
CcABCG1	AB31G_ARATH	Biological Process	GO:0048581	negative regulation of post-embryonic development
CcABCG37	AB31G_ARATH	Biological Process	GO:0048581	negative regulation of post-embryonic development
CcABCG4	AB25G_ARATH	Biological Process	GO:0048581	negative regulation of post-embryonic development
CcABCG28	AB36G_ARATH	Biological Process	GO:0048825	cotyledon development
CcABCG29	AB36G_ARATH	Biological Process	GO:0048825	cotyledon development
CcABCG28	AB36G_ARATH	Biological Process	GO:0050832	defense response to fungus
CcABCG29	AB36G_ARATH	Biological Process	GO:0050832	defense response to fungus
CcABCG11	AB12G_ARATH	Biological Process	GO:0051607	defense response to virus
CcABCG12	AB12G_ARATH	Biological Process	GO:0051607	defense response to virus
CcABCG28	AB36G_ARATH	Biological Process	GO:0052544	defense response by callose deposition in cell wall
CcABCG29	AB36G_ARATH	Biological Process	GO:0052544	defense response by callose deposition in cell wall
CcABCG28	AB36G_ARATH	Biological Process	GO:0055078	sodium ion homeostasis
CcABCG29	AB36G_ARATH	Biological Process	GO:0055078	sodium ion homeostasis
CcABCG1	AB31G_ARATH	Biological Process	GO:0055085	transmembrane transport
CcABCG11	AB12G_ARATH	Biological Process	GO:0055085	transmembrane transport
CcABCG12	AB12G_ARATH	Biological Process	GO:0055085	transmembrane transport
CcABCG13	STR1_MEDTR	Biological Process	GO:0055085	transmembrane transport
CcABCG14	AB5G_ARATH	Biological Process	GO:0055085	transmembrane transport
CcABCG15	STR2_MEDTR	Biological Process	GO:0055085	transmembrane transport
CcABCG16	AB14G_ARATH	Biological Process	GO:0055085	transmembrane transport
CcABCG17	AB28G_ARATH	Biological Process	GO:0055085	transmembrane transport
CcABCG18	AB11G_ARATH	Biological Process	GO:0055085	transmembrane transport
CcABCG19	AB9G_ARATH	Biological Process	GO:0055085	transmembrane transport
CcABCG2	AB14G_ARATH	Biological Process	GO:0055085	transmembrane transport
CcABCG20	AB11G_ARATH	Biological Process	GO:0055085	transmembrane transport
CcABCG21	AB11G_ARATH	Biological Process	GO:0055085	transmembrane transport
CcABCG22	AB11G_ARATH	Biological Process	GO:0055085	transmembrane transport
CcABCG23	AB11G_ARATH	Biological Process	GO:0055085	transmembrane transport
CcABCG24	PDR1_TOBAC	Biological Process	GO:0055085	transmembrane transport
CcABCG25	PDR1_TOBAC	Biological Process	GO:0055085	transmembrane transport
CcABCG26	AB24G_ARATH	Biological Process	GO:0055085	transmembrane transport
CcABCG27	PDR1_TOBAC	Biological Process	GO:0055085	transmembrane transport
CcABCG28	AB36G_ARATH	Biological Process	GO:0055085	transmembrane transport
CcABCG29	AB36G_ARATH	Biological Process	GO:0055085	transmembrane transport
CcABCG3	AB26G_ARATH	Biological Process	GO:0055085	transmembrane transport
CcABCG30	AB32G_ARATH	Biological Process	GO:0055085	transmembrane transport
CcABCG31	AB22G_ARATH	Biological Process	GO:0055085	transmembrane transport
CcABCG32	PDR3_TOBAC	Biological Process	GO:0055085	transmembrane transport
CcABCG33	PDR3_TOBAC	Biological Process	GO:0055085	transmembrane transport
CcABCG34	AB5G_ARATH	Biological Process	GO:0055085	transmembrane transport
CcABCG35	AB21G_ARATH	Biological Process	GO:0055085	transmembrane transport
CcABCG36	AB24G_ARATH	Biological Process	GO:0055085	transmembrane transport
CcABCG37	AB31G_ARATH	Biological Process	GO:0055085	transmembrane transport
CcABCG38	AB23G_ARATH	Biological Process	GO:0055085	transmembrane transport
CcABCG39	AB3G_ARATH	Biological Process	GO:0055085	transmembrane transport
CcABCG4	AB25G_ARATH	Biological Process	GO:0055085	transmembrane transport
CcABCG40	AB10G_ARATH	Biological Process	GO:0055085	transmembrane transport
CcABCG41	AB26G_ARATH	Biological Process	GO:0055085	transmembrane transport
CcABCG42	AB22G_ARATH	Biological Process	GO:0055085	transmembrane transport
CcABCG44	AB21G_ARATH	Biological Process	GO:0055085	transmembrane transport
CcABCG45	AB6G_ARATH	Biological Process	GO:0055085	transmembrane transport
CcABCG47	AB9G_ARATH	Biological Process	GO:0055085	transmembrane transport
CcABCG5	AB8G_ARATH	Biological Process	GO:0055085	transmembrane transport
CcABCG51	AB9G_ARATH	Biological Process	GO:0055085	transmembrane transport
CcABCG6	AB7G_ARATH	Biological Process	GO:0055085	transmembrane transport
CcABCG7	AB15G_ARATH	Biological Process	GO:0055085	transmembrane transport
CcABCG8	AB39G_ARATH	Biological Process	GO:0055085	transmembrane transport
CcABCG9	AB34G_ARATH	Biological Process	GO:0055085	transmembrane transport
CcABCG28	AB36G_ARATH	Biological Process	GO:0071366	cellular response to indolebutyric acid stimulus
CcABCG29	AB36G_ARATH	Biological Process	GO:0071366	cellular response to indolebutyric acid stimulus
CcABCG18	AB11G_ARATH	Biological Process	GO:0080051	cutin transport
CcABCG20	AB11G_ARATH	Biological Process	GO:0080051	cutin transport
CcABCG21	AB11G_ARATH	Biological Process	GO:0080051	cutin transport
CcABCG22	AB11G_ARATH	Biological Process	GO:0080051	cutin transport
CcABCG23	AB11G_ARATH	Biological Process	GO:0080051	cutin transport
CcABCG3	AB26G_ARATH	Biological Process	GO:0080110	sporopollenin biosynthetic process
CcABCG41	AB26G_ARATH	Biological Process	GO:0080110	sporopollenin biosynthetic process
CcABCG28	AB36G_ARATH	Biological Process	GO:0080147	root hair cell development
CcABCG29	AB36G_ARATH	Biological Process	GO:0080147	root hair cell development
CcABCG7	AB15G_ARATH	Biological Process	GO:0080167	response to karrikin
CcABCG1	AB31G_ARATH	Biological Process	GO:0080168	abscisic acid transport
CcABCG37	AB31G_ARATH	Biological Process	GO:0080168	abscisic acid transport
CcABCG4	AB25G_ARATH	Biological Process	GO:0080168	abscisic acid transport
CcABCG16	AB14G_ARATH	Biological Process	GO:0140115	export across plasma membrane
CcABCG2	AB14G_ARATH	Biological Process	GO:0140115	export across plasma membrane
CcABCG1	AB31G_ARATH	Biological Process	GO:0140352	export from cell
CcABCG11	AB12G_ARATH	Biological Process	GO:0140352	export from cell
CcABCG12	AB12G_ARATH	Biological Process	GO:0140352	export from cell
CcABCG16	AB14G_ARATH	Biological Process	GO:0140352	export from cell
CcABCG2	AB14G_ARATH	Biological Process	GO:0140352	export from cell
CcABCG28	AB36G_ARATH	Biological Process	GO:0140352	export from cell
CcABCG29	AB36G_ARATH	Biological Process	GO:0140352	export from cell
CcABCG37	AB31G_ARATH	Biological Process	GO:0140352	export from cell
CcABCG4	AB25G_ARATH	Biological Process	GO:0140352	export from cell
CcABCG28	AB36G_ARATH	Biological Process	GO:0140426	PAMP-triggered immunity signalling pathway
CcABCG29	AB36G_ARATH	Biological Process	GO:0140426	PAMP-triggered immunity signalling pathway
CcABCG1	AB31G_ARATH	Biological Process	GO:1901656	glycoside transport
CcABCG19	AB9G_ARATH	Biological Process	GO:1901656	glycoside transport
CcABCG37	AB31G_ARATH	Biological Process	GO:1901656	glycoside transport
CcABCG47	AB9G_ARATH	Biological Process	GO:1901656	glycoside transport
CcABCG51	AB9G_ARATH	Biological Process	GO:1901656	glycoside transport
CcABCG28	AB36G_ARATH	Biological Process	GO:1990748	cellular detoxification
CcABCG29	AB36G_ARATH	Biological Process	GO:1990748	cellular detoxification
CcABCG28	AB36G_ARATH	Biological Process	GO:2000023	regulation of lateral root development
CcABCG29	AB36G_ARATH	Biological Process	GO:2000023	regulation of lateral root development
CcABCG46	PDR1_PETAX	Biological Process	GO:2000032	regulation of secondary shoot formation
CcABCG49	PDR1_PETAX	Biological Process	GO:2000032	regulation of secondary shoot formation
CcABCG28	AB36G_ARATH	Biological Process	GO:2000071	regulation of defense response by callose deposition
CcABCG29	AB36G_ARATH	Biological Process	GO:2000071	regulation of defense response by callose deposition
CcABCG1	AB31G_ARATH	Molecular Function	GO:0005524	ATP binding
CcABCG10	PDR2_NICPL	Molecular Function	GO:0005524	ATP binding
CcABCG11	AB12G_ARATH	Molecular Function	GO:0005524	ATP binding
CcABCG12	AB12G_ARATH	Molecular Function	GO:0005524	ATP binding
CcABCG13	STR1_MEDTR	Molecular Function	GO:0005524	ATP binding
CcABCG14	AB5G_ARATH	Molecular Function	GO:0005524	ATP binding
CcABCG15	STR2_MEDTR	Molecular Function	GO:0005524	ATP binding
CcABCG16	AB14G_ARATH	Molecular Function	GO:0005524	ATP binding
CcABCG17	AB28G_ARATH	Molecular Function	GO:0005524	ATP binding
CcABCG18	AB11G_ARATH	Molecular Function	GO:0005524	ATP binding
CcABCG19	AB9G_ARATH	Molecular Function	GO:0005524	ATP binding
CcABCG2	AB14G_ARATH	Molecular Function	GO:0005524	ATP binding
CcABCG20	AB11G_ARATH	Molecular Function	GO:0005524	ATP binding
CcABCG21	AB11G_ARATH	Molecular Function	GO:0005524	ATP binding
CcABCG22	AB11G_ARATH	Molecular Function	GO:0005524	ATP binding
CcABCG23	AB11G_ARATH	Molecular Function	GO:0005524	ATP binding
CcABCG24	PDR1_TOBAC	Molecular Function	GO:0005524	ATP binding
CcABCG25	PDR1_TOBAC	Molecular Function	GO:0005524	ATP binding
CcABCG26	AB24G_ARATH	Molecular Function	GO:0005524	ATP binding
CcABCG27	PDR1_TOBAC	Molecular Function	GO:0005524	ATP binding
CcABCG28	AB36G_ARATH	Molecular Function	GO:0005524	ATP binding
CcABCG29	AB36G_ARATH	Molecular Function	GO:0005524	ATP binding
CcABCG3	AB26G_ARATH	Molecular Function	GO:0005524	ATP binding
CcABCG30	AB32G_ARATH	Molecular Function	GO:0005524	ATP binding
CcABCG31	AB22G_ARATH	Molecular Function	GO:0005524	ATP binding
CcABCG32	PDR3_TOBAC	Molecular Function	GO:0005524	ATP binding
CcABCG33	PDR3_TOBAC	Molecular Function	GO:0005524	ATP binding
CcABCG34	AB5G_ARATH	Molecular Function	GO:0005524	ATP binding
CcABCG35	AB21G_ARATH	Molecular Function	GO:0005524	ATP binding
CcABCG36	AB24G_ARATH	Molecular Function	GO:0005524	ATP binding
CcABCG37	AB31G_ARATH	Molecular Function	GO:0005524	ATP binding
CcABCG38	AB23G_ARATH	Molecular Function	GO:0005524	ATP binding
CcABCG39	AB3G_ARATH	Molecular Function	GO:0005524	ATP binding
CcABCG4	AB25G_ARATH	Molecular Function	GO:0005524	ATP binding
CcABCG40	AB10G_ARATH	Molecular Function	GO:0005524	ATP binding
CcABCG41	AB26G_ARATH	Molecular Function	GO:0005524	ATP binding
CcABCG42	AB22G_ARATH	Molecular Function	GO:0005524	ATP binding
CcABCG43	PDR2_NICPL	Molecular Function	GO:0005524	ATP binding
CcABCG44	AB21G_ARATH	Molecular Function	GO:0005524	ATP binding
CcABCG45	AB6G_ARATH	Molecular Function	GO:0005524	ATP binding
CcABCG46	PDR1_PETAX	Molecular Function	GO:0005524	ATP binding
CcABCG47	AB9G_ARATH	Molecular Function	GO:0005524	ATP binding
CcABCG49	PDR1_PETAX	Molecular Function	GO:0005524	ATP binding
CcABCG5	AB8G_ARATH	Molecular Function	GO:0005524	ATP binding
CcABCG50	PDR2_NICPL	Molecular Function	GO:0005524	ATP binding
CcABCG51	AB9G_ARATH	Molecular Function	GO:0005524	ATP binding
CcABCG6	AB7G_ARATH	Molecular Function	GO:0005524	ATP binding
CcABCG7	AB15G_ARATH	Molecular Function	GO:0005524	ATP binding
CcABCG8	AB39G_ARATH	Molecular Function	GO:0005524	ATP binding
CcABCG9	AB34G_ARATH	Molecular Function	GO:0005524	ATP binding
CcABCG28	AB36G_ARATH	Molecular Function	GO:0010329	auxin efflux transmembrane transporter activity
CcABCG29	AB36G_ARATH	Molecular Function	GO:0010329	auxin efflux transmembrane transporter activity
CcABCG28	AB36G_ARATH	Molecular Function	GO:0015086	cadmium ion transmembrane transporter activity
CcABCG29	AB36G_ARATH	Molecular Function	GO:0015086	cadmium ion transmembrane transporter activity
CcABCG18	AB11G_ARATH	Molecular Function	GO:0015245	fatty acid transmembrane transporter activity
CcABCG20	AB11G_ARATH	Molecular Function	GO:0015245	fatty acid transmembrane transporter activity
CcABCG21	AB11G_ARATH	Molecular Function	GO:0015245	fatty acid transmembrane transporter activity
CcABCG22	AB11G_ARATH	Molecular Function	GO:0015245	fatty acid transmembrane transporter activity
CcABCG23	AB11G_ARATH	Molecular Function	GO:0015245	fatty acid transmembrane transporter activity
CcABCG1	AB31G_ARATH	Molecular Function	GO:0015562	efflux transmembrane transporter activity
CcABCG11	AB12G_ARATH	Molecular Function	GO:0015562	efflux transmembrane transporter activity
CcABCG12	AB12G_ARATH	Molecular Function	GO:0015562	efflux transmembrane transporter activity
CcABCG16	AB14G_ARATH	Molecular Function	GO:0015562	efflux transmembrane transporter activity
CcABCG18	AB11G_ARATH	Molecular Function	GO:0015562	efflux transmembrane transporter activity
CcABCG2	AB14G_ARATH	Molecular Function	GO:0015562	efflux transmembrane transporter activity
CcABCG20	AB11G_ARATH	Molecular Function	GO:0015562	efflux transmembrane transporter activity
CcABCG21	AB11G_ARATH	Molecular Function	GO:0015562	efflux transmembrane transporter activity
CcABCG22	AB11G_ARATH	Molecular Function	GO:0015562	efflux transmembrane transporter activity
CcABCG23	AB11G_ARATH	Molecular Function	GO:0015562	efflux transmembrane transporter activity
CcABCG28	AB36G_ARATH	Molecular Function	GO:0015562	efflux transmembrane transporter activity
CcABCG29	AB36G_ARATH	Molecular Function	GO:0015562	efflux transmembrane transporter activity
CcABCG37	AB31G_ARATH	Molecular Function	GO:0015562	efflux transmembrane transporter activity
CcABCG4	AB25G_ARATH	Molecular Function	GO:0015562	efflux transmembrane transporter activity
CcABCG1	AB31G_ARATH	Molecular Function	GO:0016887	ATPase activity
CcABCG10	PDR2_NICPL	Molecular Function	GO:0016887	ATPase activity
CcABCG11	AB12G_ARATH	Molecular Function	GO:0016887	ATPase activity
CcABCG12	AB12G_ARATH	Molecular Function	GO:0016887	ATPase activity
CcABCG13	STR1_MEDTR	Molecular Function	GO:0016887	ATPase activity
CcABCG14	AB5G_ARATH	Molecular Function	GO:0016887	ATPase activity
CcABCG15	STR2_MEDTR	Molecular Function	GO:0016887	ATPase activity
CcABCG16	AB14G_ARATH	Molecular Function	GO:0016887	ATPase activity
CcABCG17	AB28G_ARATH	Molecular Function	GO:0016887	ATPase activity
CcABCG18	AB11G_ARATH	Molecular Function	GO:0016887	ATPase activity
CcABCG19	AB9G_ARATH	Molecular Function	GO:0016887	ATPase activity
CcABCG2	AB14G_ARATH	Molecular Function	GO:0016887	ATPase activity
CcABCG20	AB11G_ARATH	Molecular Function	GO:0016887	ATPase activity
CcABCG21	AB11G_ARATH	Molecular Function	GO:0016887	ATPase activity
CcABCG22	AB11G_ARATH	Molecular Function	GO:0016887	ATPase activity
CcABCG23	AB11G_ARATH	Molecular Function	GO:0016887	ATPase activity
CcABCG24	PDR1_TOBAC	Molecular Function	GO:0016887	ATPase activity
CcABCG25	PDR1_TOBAC	Molecular Function	GO:0016887	ATPase activity
CcABCG26	AB24G_ARATH	Molecular Function	GO:0016887	ATPase activity
CcABCG27	PDR1_TOBAC	Molecular Function	GO:0016887	ATPase activity
CcABCG28	AB36G_ARATH	Molecular Function	GO:0016887	ATPase activity
CcABCG29	AB36G_ARATH	Molecular Function	GO:0016887	ATPase activity
CcABCG3	AB26G_ARATH	Molecular Function	GO:0016887	ATPase activity
CcABCG30	AB32G_ARATH	Molecular Function	GO:0016887	ATPase activity
CcABCG31	AB22G_ARATH	Molecular Function	GO:0016887	ATPase activity
CcABCG32	PDR3_TOBAC	Molecular Function	GO:0016887	ATPase activity
CcABCG33	PDR3_TOBAC	Molecular Function	GO:0016887	ATPase activity
CcABCG34	AB5G_ARATH	Molecular Function	GO:0016887	ATPase activity
CcABCG35	AB21G_ARATH	Molecular Function	GO:0016887	ATPase activity
CcABCG36	AB24G_ARATH	Molecular Function	GO:0016887	ATPase activity
CcABCG37	AB31G_ARATH	Molecular Function	GO:0016887	ATPase activity
CcABCG38	AB23G_ARATH	Molecular Function	GO:0016887	ATPase activity
CcABCG39	AB3G_ARATH	Molecular Function	GO:0016887	ATPase activity
CcABCG4	AB25G_ARATH	Molecular Function	GO:0016887	ATPase activity
CcABCG40	AB10G_ARATH	Molecular Function	GO:0016887	ATPase activity
CcABCG41	AB26G_ARATH	Molecular Function	GO:0016887	ATPase activity
CcABCG42	AB22G_ARATH	Molecular Function	GO:0016887	ATPase activity
CcABCG43	PDR2_NICPL	Molecular Function	GO:0016887	ATPase activity
CcABCG44	AB21G_ARATH	Molecular Function	GO:0016887	ATPase activity
CcABCG45	AB6G_ARATH	Molecular Function	GO:0016887	ATPase activity
CcABCG46	PDR1_PETAX	Molecular Function	GO:0016887	ATPase activity
CcABCG47	AB9G_ARATH	Molecular Function	GO:0016887	ATPase activity
CcABCG49	PDR1_PETAX	Molecular Function	GO:0016887	ATPase activity
CcABCG5	AB8G_ARATH	Molecular Function	GO:0016887	ATPase activity
CcABCG50	PDR2_NICPL	Molecular Function	GO:0016887	ATPase activity
CcABCG51	AB9G_ARATH	Molecular Function	GO:0016887	ATPase activity
CcABCG6	AB7G_ARATH	Molecular Function	GO:0016887	ATPase activity
CcABCG7	AB15G_ARATH	Molecular Function	GO:0016887	ATPase activity
CcABCG8	AB39G_ARATH	Molecular Function	GO:0016887	ATPase activity
CcABCG9	AB34G_ARATH	Molecular Function	GO:0016887	ATPase activity
CcABCG1	AB31G_ARATH	Molecular Function	GO:0042626	ATPase-coupled transmembrane transporter activity
CcABCG11	AB12G_ARATH	Molecular Function	GO:0042626	ATPase-coupled transmembrane transporter activity
CcABCG12	AB12G_ARATH	Molecular Function	GO:0042626	ATPase-coupled transmembrane transporter activity
CcABCG13	STR1_MEDTR	Molecular Function	GO:0042626	ATPase-coupled transmembrane transporter activity
CcABCG14	AB5G_ARATH	Molecular Function	GO:0042626	ATPase-coupled transmembrane transporter activity
CcABCG15	STR2_MEDTR	Molecular Function	GO:0042626	ATPase-coupled transmembrane transporter activity
CcABCG16	AB14G_ARATH	Molecular Function	GO:0042626	ATPase-coupled transmembrane transporter activity
CcABCG17	AB28G_ARATH	Molecular Function	GO:0042626	ATPase-coupled transmembrane transporter activity
CcABCG18	AB11G_ARATH	Molecular Function	GO:0042626	ATPase-coupled transmembrane transporter activity
CcABCG19	AB9G_ARATH	Molecular Function	GO:0042626	ATPase-coupled transmembrane transporter activity
CcABCG2	AB14G_ARATH	Molecular Function	GO:0042626	ATPase-coupled transmembrane transporter activity
CcABCG20	AB11G_ARATH	Molecular Function	GO:0042626	ATPase-coupled transmembrane transporter activity
CcABCG21	AB11G_ARATH	Molecular Function	GO:0042626	ATPase-coupled transmembrane transporter activity
CcABCG22	AB11G_ARATH	Molecular Function	GO:0042626	ATPase-coupled transmembrane transporter activity
CcABCG23	AB11G_ARATH	Molecular Function	GO:0042626	ATPase-coupled transmembrane transporter activity
CcABCG24	PDR1_TOBAC	Molecular Function	GO:0042626	ATPase-coupled transmembrane transporter activity
CcABCG25	PDR1_TOBAC	Molecular Function	GO:0042626	ATPase-coupled transmembrane transporter activity
CcABCG26	AB24G_ARATH	Molecular Function	GO:0042626	ATPase-coupled transmembrane transporter activity
CcABCG27	PDR1_TOBAC	Molecular Function	GO:0042626	ATPase-coupled transmembrane transporter activity
CcABCG28	AB36G_ARATH	Molecular Function	GO:0042626	ATPase-coupled transmembrane transporter activity
CcABCG29	AB36G_ARATH	Molecular Function	GO:0042626	ATPase-coupled transmembrane transporter activity
CcABCG3	AB26G_ARATH	Molecular Function	GO:0042626	ATPase-coupled transmembrane transporter activity
CcABCG30	AB32G_ARATH	Molecular Function	GO:0042626	ATPase-coupled transmembrane transporter activity
CcABCG31	AB22G_ARATH	Molecular Function	GO:0042626	ATPase-coupled transmembrane transporter activity
CcABCG32	PDR3_TOBAC	Molecular Function	GO:0042626	ATPase-coupled transmembrane transporter activity
CcABCG33	PDR3_TOBAC	Molecular Function	GO:0042626	ATPase-coupled transmembrane transporter activity
CcABCG34	AB5G_ARATH	Molecular Function	GO:0042626	ATPase-coupled transmembrane transporter activity
CcABCG35	AB21G_ARATH	Molecular Function	GO:0042626	ATPase-coupled transmembrane transporter activity
CcABCG36	AB24G_ARATH	Molecular Function	GO:0042626	ATPase-coupled transmembrane transporter activity
CcABCG37	AB31G_ARATH	Molecular Function	GO:0042626	ATPase-coupled transmembrane transporter activity
CcABCG38	AB23G_ARATH	Molecular Function	GO:0042626	ATPase-coupled transmembrane transporter activity
CcABCG39	AB3G_ARATH	Molecular Function	GO:0042626	ATPase-coupled transmembrane transporter activity
CcABCG4	AB25G_ARATH	Molecular Function	GO:0042626	ATPase-coupled transmembrane transporter activity
CcABCG40	AB10G_ARATH	Molecular Function	GO:0042626	ATPase-coupled transmembrane transporter activity
CcABCG41	AB26G_ARATH	Molecular Function	GO:0042626	ATPase-coupled transmembrane transporter activity
CcABCG42	AB22G_ARATH	Molecular Function	GO:0042626	ATPase-coupled transmembrane transporter activity
CcABCG44	AB21G_ARATH	Molecular Function	GO:0042626	ATPase-coupled transmembrane transporter activity
CcABCG45	AB6G_ARATH	Molecular Function	GO:0042626	ATPase-coupled transmembrane transporter activity
CcABCG47	AB9G_ARATH	Molecular Function	GO:0042626	ATPase-coupled transmembrane transporter activity
CcABCG5	AB8G_ARATH	Molecular Function	GO:0042626	ATPase-coupled transmembrane transporter activity
CcABCG51	AB9G_ARATH	Molecular Function	GO:0042626	ATPase-coupled transmembrane transporter activity
CcABCG6	AB7G_ARATH	Molecular Function	GO:0042626	ATPase-coupled transmembrane transporter activity
CcABCG7	AB15G_ARATH	Molecular Function	GO:0042626	ATPase-coupled transmembrane transporter activity
CcABCG8	AB39G_ARATH	Molecular Function	GO:0042626	ATPase-coupled transmembrane transporter activity
CcABCG9	AB34G_ARATH	Molecular Function	GO:0042626	ATPase-coupled transmembrane transporter activity
CcABCG18	AB11G_ARATH	Molecular Function	GO:0042803	protein homodimerization activity
CcABCG19	AB9G_ARATH	Molecular Function	GO:0042803	protein homodimerization activity
CcABCG20	AB11G_ARATH	Molecular Function	GO:0042803	protein homodimerization activity
CcABCG21	AB11G_ARATH	Molecular Function	GO:0042803	protein homodimerization activity
CcABCG22	AB11G_ARATH	Molecular Function	GO:0042803	protein homodimerization activity
CcABCG23	AB11G_ARATH	Molecular Function	GO:0042803	protein homodimerization activity
CcABCG47	AB9G_ARATH	Molecular Function	GO:0042803	protein homodimerization activity
CcABCG51	AB9G_ARATH	Molecular Function	GO:0042803	protein homodimerization activity
CcABCG11	AB12G_ARATH	Cellular component	GO:0005783	endoplasmic reticulum
CcABCG12	AB12G_ARATH	Cellular component	GO:0005784	endoplasmic reticulum
CcABCG3	AB26G_ARATH	Cellular component	GO:0005783	endoplasmic reticulum
CcABCG41	AB26G_ARATH	Cellular component	GO:0005783	endoplasmic reticulum
CcABCG28	AB36G_ARATH	Cellular component	GO:0005783	endoplasmic reticulum
CcABCG29	AB36G_ARATH	Cellular component	GO:0005783	endoplasmic reticulum
CcABCG28	AB36G_ARATH	Cellular component	GO:0005794	Golgi apparatus
CcABCG29	AB36G_ARATH	Cellular component	GO:0005794	Golgi apparatus
CcABCG40	AB10G_ARATH	Cellular component	GO:0016020	membrane
CcABCG18	AB11G_ARATH	Cellular component	GO:0016020	membrane
CcABCG20	AB11G_ARATH	Cellular component	GO:0016020	membrane
CcABCG21	AB11G_ARATH	Cellular component	GO:0016020	membrane
CcABCG22	AB11G_ARATH	Cellular component	GO:0016020	membrane
CcABCG23	AB11G_ARATH	Cellular component	GO:0016020	membrane
CcABCG11	AB12G_ARATH	Cellular component	GO:0016021	membrane
CcABCG12	AB12G_ARATH	Cellular component	GO:0016022	membrane
CcABCG16	AB14G_ARATH	Cellular component	GO:0016022	membrane
CcABCG2	AB14G_ARATH	Cellular component	GO:0016022	membrane
CcABCG7	AB15G_ARATH	Cellular component	GO:0016020	membrane
CcABCG35	AB21G_ARATH	Cellular component	GO:0016020	membrane
CcABCG44	AB21G_ARATH	Cellular component	GO:0016020	membrane
CcABCG31	AB22G_ARATH	Cellular component	GO:0016020	membrane
CcABCG42	AB22G_ARATH	Cellular component	GO:0016020	membrane
CcABCG38	AB23G_ARATH	Cellular component	GO:0016020	membrane
CcABCG26	AB24G_ARATH	Cellular component	GO:0016020	membrane
CcABCG36	AB24G_ARATH	Cellular component	GO:0016020	membrane
CcABCG4	AB25G_ARATH	Cellular component	GO:0016022	membrane
CcABCG3	AB26G_ARATH	Cellular component	GO:0016021	membrane
CcABCG41	AB26G_ARATH	Cellular component	GO:0016021	membrane
CcABCG1	AB31G_ARATH	Cellular component	GO:0016021	membrane
CcABCG37	AB31G_ARATH	Cellular component	GO:0016021	membrane
CcABCG30	AB32G_ARATH	Cellular component	GO:0016021	membrane
CcABCG9	AB34G_ARATH	Cellular component	GO:0016021	membrane
CcABCG28	AB36G_ARATH	Cellular component	GO:0016021	membrane
CcABCG29	AB36G_ARATH	Cellular component	GO:0016021	membrane
CcABCG8	AB39G_ARATH	Cellular component	GO:0016021	membrane
CcABCG39	AB3G_ARATH	Cellular component	GO:0016021	membrane
CcABCG14	AB5G_ARATH	Cellular component	GO:0016021	membrane
CcABCG34	AB5G_ARATH	Cellular component	GO:0016021	membrane
CcABCG45	AB6G_ARATH	Cellular component	GO:0016020	membrane
CcABCG6	AB7G_ARATH	Cellular component	GO:0016020	membrane
CcABCG5	AB8G_ARATH	Cellular component	GO:0016020	membrane
CcABCG19	AB9G_ARATH	Cellular component	GO:0016021	membrane
CcABCG47	AB9G_ARATH	Cellular component	GO:0016021	membrane
CcABCG51	AB9G_ARATH	Cellular component	GO:0016021	membrane
CcABCG46	PDR1_PETAX	Cellular component	GO:0016021	membrane
CcABCG49	PDR1_PETAX	Cellular component	GO:0016021	membrane
CcABCG24	PDR1_TOBAC	Cellular component	GO:0016021	membrane
CcABCG25	PDR1_TOBAC	Cellular component	GO:0016021	membrane
CcABCG27	PDR1_TOBAC	Cellular component	GO:0016021	membrane
CcABCG10	PDR2_NICPL	Cellular component	GO:0016021	membrane
CcABCG43	PDR2_NICPL	Cellular component	GO:0016021	membrane
CcABCG50	PDR2_NICPL	Cellular component	GO:0016021	membrane
CcABCG32	PDR3_TOBAC	Cellular component	GO:0016021	membrane
CcABCG33	PDR3_TOBAC	Cellular component	GO:0016021	membrane
CcABCG13	STR1_MEDTR	Cellular component	GO:0016021	membrane
CcABCG15	STR2_MEDTR	Cellular component	GO:0016021	membrane
CcABCG17	AB28G_ARATH	Cellular component	GO:0016021	membrane
CcABCG18	AB11G_ARATH	Cellular component	GO:0005886	plasma membrane
CcABCG20	AB11G_ARATH	Cellular component	GO:0005886	plasma membrane
CcABCG21	AB11G_ARATH	Cellular component	GO:0005886	plasma membrane
CcABCG22	AB11G_ARATH	Cellular component	GO:0005886	plasma membrane
CcABCG23	AB11G_ARATH	Cellular component	GO:0005886	plasma membrane
CcABCG11	AB12G_ARATH	Cellular component	GO:0005887	plasma membrane
CcABCG12	AB12G_ARATH	Cellular component	GO:0005888	plasma membrane
CcABCG16	AB14G_ARATH	Cellular component	GO:0005888	plasma membrane
CcABCG2	AB14G_ARATH	Cellular component	GO:0005888	plasma membrane
CcABCG4	AB25G_ARATH	Cellular component	GO:0005888	plasma membrane
CcABCG3	AB26G_ARATH	Cellular component	GO:0005887	plasma membrane
CcABCG41	AB26G_ARATH	Cellular component	GO:0005887	plasma membrane
CcABCG1	AB31G_ARATH	Cellular component	GO:0005887	plasma membrane
CcABCG37	AB31G_ARATH	Cellular component	GO:0005887	plasma membrane
CcABCG30	AB32G_ARATH	Cellular component	GO:0005887	plasma membrane
CcABCG28	AB36G_ARATH	Cellular component	GO:0005887	plasma membrane
CcABCG29	AB36G_ARATH	Cellular component	GO:0005887	plasma membrane
CcABCG19	AB9G_ARATH	Cellular component	GO:0005887	plasma membrane
CcABCG47	AB9G_ARATH	Cellular component	GO:0005887	plasma membrane
CcABCG51	AB9G_ARATH	Cellular component	GO:0005887	plasma membrane
CcABCG46	PDR1_PETAX	Cellular component	GO:0005887	plasma membrane
CcABCG49	PDR1_PETAX	Cellular component	GO:0005887	plasma membrane
CcABCG13	STR1_MEDTR	Cellular component	GO:0005887	plasma membrane
CcABCG15	STR2_MEDTR	Cellular component	GO:0005887	plasma membrane
CcABCG48	NO RESULTS

## Sheet: Sheet2
Type	Accession	Annotations	Statistics
Biological Process	GO:0000302	response to reactive oxygen species	1
Biological Process	GO:0009408	response to heat	1
Biological Process	GO:0009409	response to cold	1
Biological Process	GO:0009624	response to nematode	1
Biological Process	GO:0042908	xenobiotic transport	1
Biological Process	GO:0080167	response to karrikin	1
Biological Process	GO:0002229	defense response to oomycetes	2
Biological Process	GO:0002237	response to molecule of bacterial origin	2
Biological Process	GO:0002238	response to molecule of fungal origin	2
Biological Process	GO:0002239	response to oomycetes	2
Biological Process	GO:0002240	response to molecule of oomycetes origin	2
Biological Process	GO:0006869	lipid transport	2
Biological Process	GO:0009555	pollen development	2
Biological Process	GO:0009610	response to symbiotic fungus	2
Biological Process	GO:0009617	response to bacterium	2
Biological Process	GO:0009620	response to fungus	2
Biological Process	GO:0009626	plant-type hypersensitive response	2
Biological Process	GO:0009627	systemic acquired resistance	2
Biological Process	GO:0009733	response to auxin	2
Biological Process	GO:0009736	cytokinin-activated signaling pathway	2
Biological Process	GO:0009804	coumarin metabolic process	2
Biological Process	GO:0009817	defense response to fungus, incompatible interaction	2
Biological Process	GO:0009914	hormone transport	2
Biological Process	GO:0009926	auxin polar transport	2
Biological Process	GO:0010148	transpiration	2
Biological Process	GO:0010152	pollen maturation	2
Biological Process	GO:0010184	cytokinin transport	2
Biological Process	GO:0010200	response to chitin	2
Biological Process	GO:0010584	pollen exine formation	2
Biological Process	GO:0010928	regulation of auxin mediated signaling pathway	2
Biological Process	GO:0015691	cadmium ion transport	2
Biological Process	GO:0030638	polyketide metabolic process	2
Biological Process	GO:0031348	negative regulation of defense response	2
Biological Process	GO:0036377	arbuscular mycorrhizal association	2
Biological Process	GO:0042344	indole glucosinolate catabolic process	2
Biological Process	GO:0042542	response to hydrogen peroxide	2
Biological Process	GO:0046104	thymidine metabolic process	2
Biological Process	GO:0048364	root development	2
Biological Process	GO:0048825	cotyledon development	2
Biological Process	GO:0050832	defense response to fungus	2
Biological Process	GO:0051607	defense response to virus	2
Biological Process	GO:0052544	defense response by callose deposition in cell wall	2
Biological Process	GO:0055078	sodium ion homeostasis	2
Biological Process	GO:0071366	cellular response to indolebutyric acid stimulus	2
Biological Process	GO:0080110	sporopollenin biosynthetic process	2
Biological Process	GO:0080147	root hair cell development	2
Biological Process	GO:0140115	export across plasma membrane	2
Biological Process	GO:0140426	PAMP-triggered immunity signalling pathway	2
Biological Process	GO:1990748	cellular detoxification	2
Biological Process	GO:2000023	regulation of lateral root development	2
Biological Process	GO:2000032	regulation of secondary shoot formation	2
Biological Process	GO:2000071	regulation of defense response by callose deposition	2
Biological Process	GO:0009738	abscisic acid-activated signaling pathway	3
Biological Process	GO:0010496	intercellular transport	3
Biological Process	GO:0048581	negative regulation of post-embryonic development	3
Biological Process	GO:0080168	abscisic acid transport	3
Biological Process	GO:0009414	response to water deprivation	4
Biological Process	GO:0042742	defense response to bacterium	4
Biological Process	GO:0009611	response to wounding	5
Biological Process	GO:0010208	pollen wall assembly	5
Biological Process	GO:0015908	fatty acid transport	5
Biological Process	GO:0080051	cutin transport	5
Biological Process	GO:1901656	glycoside transport	5
Biological Process	GO:0010345	suberin biosynthetic process	6
Biological Process	GO:0042335	cuticle development	6
Biological Process	GO:0009651	response to salt stress	9
Biological Process	GO:0140352	export from cell	9
Biological Process	GO:0009737	response to abscisic acid	10
Biological Process	GO:0010222	stem vascular tissue pattern formation	10
Biological Process	GO:0010588	cotyledon vascular tissue pattern formation	10
Biological Process	GO:0055085	transmembrane transport	45
Molecular Function	GO:0005524	ATP binding	50
Molecular Function	GO:0016887	ATPase activity	50
Molecular Function	GO:0042626	ATPase-coupled transmembrane transporter activity	45
Molecular Function	GO:0015562	efflux transmembrane transporter activity	14
Molecular Function	GO:0042803	protein homodimerization activity	8
Molecular Function	GO:0015245	fatty acid transmembrane transporter activity	5
Molecular Function	GO:0010329	auxin efflux transmembrane transporter activity	2
Molecular Function	GO:0015086	cadmium ion transmembrane transporter activity	2
Cellular component	GO:0005794	Golgi apparatus	2
Cellular component	GO:0005783	endoplasmic reticulum	6
Cellular component	GO:0016020	membrane	50
Cellular component	GO:0005887	plasma membrane	24
